# Supplementary material for: Emerging Contaminants in Source and Finished Drinking Waters Across Minnesota (U.S.) and Potential Health Implications
Source: Int J Environ Res Public Health. 2025 Jun 20;22(7):976. doi: 10.3390/ijerph22070976 (PMC12294311; doi:10.3390/ijerph22070976)
Supplement: Supplementary file 1 [file ijerph-22-00976-s001.zip]

Archive with 3 entries (2 files):
- ijerph-3633479-supplementary/
- ijerph-3633479-supplementary/ijerph-3633479_SI_R1.xlsx
- ijerph-3633479-supplementary/ijerph-3633479_SI_R1_clean.pdf
