# Supplementary material for: Emerging Contaminants in Source and Finished Drinking Waters Across Minnesota (U.S.) and Potential Health Implications
Source: Int J Environ Res Public Health. 2025 Jun 20;22(7):976. doi: 10.3390/ijerph22070976 (PMC12294311; doi:10.3390/ijerph22070976)
Supplement: Supplementary file 1 [file ijerph-22-00976-s001.zip › ijerph-3633479-supplementary/ijerph-3633479_SI_R1.xlsx]

## Sheet: table of contents
Supplemental information for:
Emerging Contaminants in Source and Finished Drinking Waters Across Minnesota (U.S.) and Potential Health Implications
S.M. Elliotta, A.L. Kralla, J.R. deLambertb, M.D. Gilchristb, S.W. Robertsonb
aU.S. Geological Survey, 2280 Woodale Drive, Mounds View, Minnesota, 55112, USA
bMinnesota Department of Health, 625 Robert Street North, Saint Paul, Minnesota, 55155, USA
Table S1	Drinking water facilities at which source and finished water samples were collected throughout Minnesota, 2019-2022.
Table S2	Contaminants analyzed in source and finished drinking waters collected throughout Minnesota, 2019-2022, and associated guidance values used to screen environmental data.
Table S3	Summary of contaminant surrogates analyzed in source and finished drinking waters collected throughout Minnesota, 2019-2022, including networks sampled, number of analyses (N), minimum percent recovery, mean percent recovery, median percent recovery, median percent recovery, maximum percent recovery, and the standard deviation.
Table S4	Concentrations of contaminants detected in field or trip blank samples, 2019 - 2022.
Table S5	Comparison of concentrations detected in environmental samples and associated replicate samples.
Table S6	Summary of contaminant surrogates analyzed in replicate samples from source and finished drinking waters collected throughout Minnesota, 2019-2022, including networks sampled, number of analyses (N), minimum percent recovery, mean percent recovery, median percent recovery, median percent recovery, maximum percent recovery, and the standard deviation.
Table S7	Summary of contaminants by network and sample type (source water, finished water), including sample size (N), number of times detected, minimum concentration, and maximum concentration.
Table S8	Results of Wilcoxon signed-rank sum test with Pratt adjustment for comparisons of paired source and finished drinking water samples and PERMANOVA test for comparisons of source waters.
Table S9	Summary of exposure-activity ratios (EARs) determined by comparing environmental concentrations against bioactivity data available in the U.S. Environmental Protection Agency's ToxCast database.
Table S10	Summary of toxicity quotients determined by comparing environmental concentrations against guidance and screening values available from the Minnesota Department of Health.

## Sheet: TableS1_site list
Table S1. Drinking water facilities at which source and finished water samples were collected throughout Minnesota, 2019-2022. 'Groundwater agriculture' refers to groundwater sourced facilities that are likely to be influenced by agricultural activities on the landscape. 'Groundwater wastewater' refers to groundwater sourced facilities that are likely to be influenced by wastewater inputs to the …
Site ID	Network	Well classification	Year sampled	Population served
100	Surface water	na	2019	5,000 - 9,999
101	Surface water	na	2019	10,000 - 49,999
102	Surface water	na	2019	10,000 - 49,999
103	Surface water	na	2019	> 50,000
104	Surface water	na	2019	5,000 - 9,999
105	Surface water	na	2019	1,000 - 4,999
106	Surface water	na	2019	> 50,000
107	Surface water	na	2019	> 50,000
108	Surface water	na	2019	1,000 - 4,999
109	Surface water	na	2019	5,000 - 9,999
110	Surface water	na	2019	1,000 - 4,999
111	Surface water	na	2019	10,000 - 49,999
112	Surface water	na	2019	1,000 - 4,999
113	Surface water	na	2019	> 50,000
114	Surface water	na	2019	10,000 - 49,999
115.1a	Surface water	na	2019	> 50,000
115.2a	Surface water	na	2019	> 50,000
200	Groundwater agriculture	Vulnerable	2019	10,000 - 49,999
201	Groundwater agriculture	Vulnerable	2019	5,000 - 9,999
202	Groundwater agriculture	Vulnerable	2019	1,000 - 4,999
203	Groundwater agriculture	Vulnerable	2019	10,000 - 49,999
204	Groundwater agriculture	Vulnerable	2019	1,000 - 4,999
205	Groundwater agriculture	Vulnerable	2019	1,000 - 4,999
206	Groundwater agriculture	Vulnerable	2019	1,000 - 4,999
207	Groundwater agriculture	Vulnerable	2019	10,000 - 49,999
208	Groundwater agriculture	Vulnerable	2019	1,000 - 4,999
209	Groundwater agriculture	Vulnerable	2019	1,000 - 4,999
210	Groundwater agriculture	Vulnerable	2019	<1,000
211	Groundwater agriculture	Vulnerable	2019	<1,000
212	Groundwater agriculture	Vulnerable	2019	> 50,000
213b	Groundwater agriculture	Vulnerable	2019	<1,000
214	Groundwater agriculture	Vulnerable	2019	1,000 - 4,999
215	Groundwater agriculture	Vulnerable	2019	<1,000
216	Groundwater agriculture	Vulnerable	2019	1,000 - 4,999
217	Groundwater agriculture	Vulnerable	2019	10,000 - 49,999
218	Groundwater agriculture	Vulnerable	2019	1,000 - 4,999
219	Groundwater agriculture	Vulnerable	2019	<1,000
220	Groundwater agriculture	Vulnerable	2019	5,000 - 9,999
221	Groundwater agriculture	Vulnerable	2019	1,000 - 4,999
250	Groundwater agriculture	Not vulnerable	2021	1,000 - 4,999
251	Groundwater agriculture	Not vulnerable	2021	<1,000
252	Groundwater agriculture	Not vulnerable	2021	10,000 - 49,999
253	Groundwater agriculture	Not vulnerable	2021	10,000 - 49,999
254b	Groundwater agriculture	Not vulnerable	2021	<1,000
255	Groundwater agriculture	Not vulnerable	2021	10,000 - 49,999
256	Groundwater agriculture	Not vulnerable	2021	<1,000
257	Groundwater agriculture	Not vulnerable	2021	<1,000
258	Groundwater agriculture	Not vulnerable	2021	<1,000
259	Groundwater agriculture	Not vulnerable	2021	10,000 - 49,999
260	Groundwater agriculture	Not vulnerable	2021	<1,000
261	Groundwater agriculture	Not vulnerable	2021	5,000 - 9,999
262	Groundwater agriculture	Not vulnerable	2021	<1,000
263	Groundwater agriculture	Not vulnerable	2021	<1,000
264	Groundwater agriculture	Not vulnerable	2021	1,000 - 4,999
300b	Groundwater wastewater	Vulnerable	2019	10,000 - 49,999
301	Groundwater wastewater	Vulnerable	2019	5,000 - 9,999
302b	Groundwater wastewater	Vulnerable	2019	<1,000
303	Groundwater wastewater	Vulnerable	2019	1,000 - 4,999
304	Groundwater wastewater	Vulnerable	2019	1,000 - 4,999
305	Groundwater wastewater	Vulnerable	2019	10,000 - 49,999
306	Groundwater wastewater	Vulnerable	2019	1,000 - 4,999
307b	Groundwater wastewater	Vulnerable	2019	<1,000
308	Groundwater wastewater	Vulnerable	2019	<1,000
309	Groundwater wastewater	Vulnerable	2019	1,000 - 4,999
310	Groundwater wastewater	Vulnerable	2019	1,000 - 4,999
311	Groundwater wastewater	Vulnerable	2019	> 50,000
312	Groundwater wastewater	Vulnerable	2019	<1,000
313	Groundwater wastewater	Vulnerable	2019	10,000 - 49,999
314	Groundwater wastewater	Vulnerable	2019	<1,000
315	Groundwater wastewater	Vulnerable	2019	10,000 - 49,999
316	Groundwater wastewater	Vulnerable	2019	10,000 - 49,999
317	Groundwater wastewater	Vulnerable	2019	1,000 - 4,999
318	Groundwater wastewater	Vulnerable	2019	5,000 - 9,999
319	Groundwater wastewater	Vulnerable	2019	> 50,000
320b	Groundwater wastewater	Vulnerable	2019	5,000 - 9,999
321	Groundwater wastewater	Vulnerable	2019	<1,000
350	Groundwater wastewater	Not vulnerable	2021	<1,000
351	Groundwater wastewater	Not vulnerable	2021	<1,000
352	Groundwater wastewater	Not vulnerable	2021	1,000 - 4,999
353	Groundwater wastewater	Not vulnerable	2021	1,000 - 4,999
354	Groundwater wastewater	Not vulnerable	2021	1,000 - 4,999
355	Groundwater wastewater	Not vulnerable	2021	<1,000
356	Groundwater wastewater	Not vulnerable	2021	10,000 - 49,999
357	Groundwater wastewater	Not vulnerable	2021	10,000 - 49,999
358	Groundwater wastewater	Not vulnerable	2021	<1,000
359	Groundwater wastewater	Not vulnerable	2021	10,000 - 49,999
360	Groundwater wastewater	Not vulnerable	2021	5,000 - 9,999
361	Groundwater wastewater	Not vulnerable	2021	1,000 - 4,999
362	Groundwater wastewater	Not vulnerable	2021	1,000 - 4,999
363	Groundwater wastewater	Not vulnerable	2021	1,000 - 4,999
364	Groundwater wastewater	Not vulnerable	2021	1,000 - 4,999
400	Groundwater agriculture & wastewater	Vulnerable	2019	5,000 - 9,999
401	Groundwater agriculture & wastewater	Vulnerable	2019	1,000 - 4,999
402	Groundwater agriculture & wastewater	Vulnerable	2019	1,000 - 4,999
403	Groundwater agriculture & wastewater	Vulnerable	2019	1,000 - 4,999
404	Groundwater agriculture & wastewater	Vulnerable	2019	<1,000
405	Groundwater agriculture & wastewater	Vulnerable	2019	5,000 - 9,999
406	Groundwater agriculture & wastewater	Vulnerable	2019	1,000 - 4,999
407	Groundwater agriculture & wastewater	Vulnerable	2019	<1,000
aSurface water facility has two locations from which water is used as a source of drinking water.
bNo treatment conducted

## Sheet: TableS2_contaminants analyzed
Table S2. Contaminants analyzed in source and finished drinking waters collected throughout Minnesota, 2019-2022, and associated guidance values used to screen environmental data. Specific contaminants analyzed at each facility was dependent on potential sources of contaminants within drinking water management areas. 'Groundwater agriculture' refers to groundwater sourced facilities that are like…
Contaminant name	CASRN	Contaminant group	Analyzing Laboratory	Laboratory group	Minimum reporting level, ng/l	Networks in which analyzed						Bottle requirements	Method citation	Minnesota drinking water guidance value information
						Surface water	Groundwater agriculture (vulnerable)	Groundwater agriculture (non-vulnerable)	Groundwater wastewater (vulnerable)	Groundwater wastewater (non-vulnerable)	Groundwater agriculture & wastewater			Value, ng/l	Type	Duration	Source
1,4-Dichlorobenzene	106-46-7	Multi use	U.S. Geological Survey National Water Quality Laboratory	Wastewater indicator	0.08	x			x		x	1L amber glass	Zaugg et al. (2006)	50000	HRL	Short Term	MDH (2024)
1,7-Dimethylxanthine	611-59-6	Pharmaceutical	SGS AXYS Analytical Services, Ltd. (AXYS)	Pharmaceutical	118	x			x	x	x	2-500mL HDPE	AXYS Method MLA-075, LC-MS/MS; see 'Pharmaceuticals and hormones' analytical method information in Supplementary Information	--	--	--	--
10-Hydroxy-amitriptyline	64520-05-4	Pharmaceutical	U.S. Geological Survey National Water Quality Laboratory	Pharmaceutical	8.3	x			x		x	20mL amber glass, filtered	Furlong et al. (2014)	--	--	--	--
11Cl-PF3OUdS	2196242-82-5	PFAS	SGS AXYS Analytical Services, Ltd. (AXYS)	PFAS	1.47	x	x	x	x	x	x	2-500mL HDPE	AXYS Method MLA-110, LC-MS/MS; see 'PFAS' analytical method information in Supplementary Information	na	na	na	na
17 alpha-Dihydroequilin	651-55-8	Hormone	SGS AXYS Analytical Services, Ltd. (AXYS)	Hormone	1.92	x						2-500mL HDPE	AXYS Method MLA-075, LC-MS/MS; see 'Pharmaceuticals and hormones' analytical method information in Supplementary Information	--	--	--	--
17 alpha-Estradiol	57-91-0	Hormone	SGS AXYS Analytical Services, Ltd. (AXYS)	Hormone	3.67	x						2-500mL HDPE	AXYS Method MLA-075, LC-MS/MS; see 'Pharmaceuticals and hormones' analytical method information in Supplementary Information	--	--	--	--
17 alpha-Ethinyl-Estradiol	57-63-6	Hormone	SGS AXYS Analytical Services, Ltd. (AXYS)	Hormone	10.9	x						2-500mL HDPE	AXYS Method MLA-075, LC-MS/MS; see 'Pharmaceuticals and hormones' analytical method information in Supplementary Information	0.2	HRL	Subchronic	MDH (2024)
17 beta-Estradiol	50-28-2	Hormone	SGS AXYS Analytical Services, Ltd. (AXYS)	Hormone	3.67	x						2-500mL HDPE	AXYS Method MLA-075, LC-MS/MS; see 'Pharmaceuticals and hormones' analytical method information in Supplementary Information	--	--	--	--
17 beta-Estradiol 3-benzoate	50-50-0	Hormone	SGS AXYS Analytical Services, Ltd. (AXYS)	Hormone	0.375	x						2-500mL HDPE	AXYS Method MLA-075, LC-MS/MS; see 'Pharmaceuticals and hormones' analytical method information in Supplementary Information	--	--	--	--
1H-1,2,4-Triazole	288-88-0	Pesticide	U.S. Geological Survey National Water Quality Laboratory	Pesticide	22	x	x	x			x	20mL amber glass, filtered	Sandstrom et al. (2015)	--	--	--	--
1-Methylnaphthalene	90-12-0	PAH	U.S. Geological Survey National Water Quality Laboratory	Wastewater indicator	0.04	x			x		x	1L amber glass	Zaugg et al. (2006)	--	--	--	--
2-(1-Hydroxyethyl)-6-methylaniline (HEMA)	196611-19-5	Pesticide	U.S. Geological Survey National Water Quality Laboratory	Pesticide	160	x	x	x			x	20mL amber glass, filtered	Sandstrom et al. (2015)	--	--	--	--
2,4-D	94-75-7	Pesticide	U.S. Geological Survey National Water Quality Laboratory	Pesticide	62	x	x	x			x	20mL amber glass, filtered	Sandstrom et al. (2015)	30000	HRL	Short Term	MDH (2024)
2-[(2-Ethyl-6-methylphenyl)amino]-1-propanol	61520-53-4	Pesticide	U.S. Geological Survey National Water Quality Laboratory	Pesticide	5	x	x	x			x	20mL amber glass, filtered	Sandstrom et al. (2015)	--	--	--	--
2-6-Dimethylnaphthalene	581-42-0	PAH	U.S. Geological Survey National Water Quality Laboratory	Wastewater indicator	0.04	x			x		x	1L amber glass	Zaugg et al. (2006)	--	--	--	--
2-Amino Benzothiazole (2AM-BTH)	136-95-8	Benzotriazole	Minnesota Department of Health (MDH)	Benzotriazole	0.6	x				x		250mL amber glass, acidified with formic acid	MDH HPLC-MS/MS; see 'Benzotriazoles' analytical method information in Supplementary Information	--	--	--	--
2-Aminobenzimidazole	934-32-7	Pesticide	U.S. Geological Survey National Water Quality Laboratory	Pesticide	9	x	x	x			x	20mL amber glass, filtered	Sandstrom et al. (2015)	--	--	--	--
2-Amino-N-isopropylbenzamide	30391-89-0	Pesticide	U.S. Geological Survey National Water Quality Laboratory	Pesticide	4	x	x	x			x	20mL amber glass, filtered	Sandstrom et al. (2015)	30000	RAV	Modified short term	MDH (2023)
2-Hydroxy Benzothiazole (2OH-BTH)	934-34-9	Benzotriazole	Minnesota Department of Health (MDH)	Benzotriazole	25	x				x		250mL amber glass, acidified with formic acid	MDH HPLC-MS/MS; see 'Benzotriazoles' analytical method information in Supplementary Information	--	--	--	--
2-Hydroxy-4-isopropylamino-6-amino-s-triazine (OIAT)	19988-24-0	Pesticide	U.S. Geological Survey National Water Quality Laboratory	Pesticide	4	x	x	x			x	20mL amber glass, filtered	Sandstrom et al. (2015)	20000	RAV	Modified short term	MDH (2023)
2-Hydroxy-6-ethylamino-4-amino-s-triazine (OEAT)	7313-54-4	Pesticide	U.S. Geological Survey National Water Quality Laboratory	Pesticide	100	x	x	x			x	20mL amber glass, filtered	Sandstrom et al. (2015)	20000	RAV	Modified short term	MDH (2023)
2-Hydroxy-ibuprofen	51146-55-5	Pharmaceutical	SGS AXYS Analytical Services, Ltd. (AXYS)	Pharmaceutical	158	x						2-500mL HDPE	AXYS Method MLA-075, LC-MS/MS; see 'Pharmaceuticals and hormones' analytical method information in Supplementary Information	--	--	--	--
2-Methylnaphthalene	91-57-6	PAH	U.S. Geological Survey National Water Quality Laboratory	Wastewater indicator	0.04	x			x		x	1L amber glass	Zaugg et al. (2006)	8000	RAA	Chronic	MDH (2024)
2-Methylthio Benzolthiazole (2MeS-BTH)	615-22-5	Benzotriazole	Minnesota Department of Health (MDH)	Benzotriazole	5	x				x		250mL amber glass, acidified with formic acid	MDH HPLC-MS/MS; see 'Benzotriazoles' analytical method information in Supplementary Information	--	--	--	--
3,4-Dichlorophenylurea	2327-02-8	Pesticide	U.S. Geological Survey National Water Quality Laboratory	Pesticide	108	x	x	x			x	20mL amber glass, filtered	Sandstrom et al. (2015)	--	--	--	--
3:3 Flourotelomer carboxylic acid (3:3 FTCA)	1169706-83-5	PFAS	SGS AXYS Analytical Services, Ltd. (AXYS)	PFAS	1.47		x	x		x	x	2-500mL HDPE	AXYS Method MLA-110, LC-MS/MS; see 'PFAS' analytical method information in Supplementary Information	--	--	--	--
3-4-methylenedioxy-N-methylamphetamine (MDMA)	42542-10-9	Illicit drug	Minnesota Department of Health (MDH)	Illicit drug	0.5	x						250mL amber glass, acidified with formic acid	MDH HPLC-MS/MS; see 'Illicit drugs' analytical method information in Supplementary Information	--	--	--	--
3-beta-Coprostanol	360-68-9	Sterol	U.S. Geological Survey National Water Quality Laboratory	Wastewater indicator	1.6	x			x		x	1L amber glass	Zaugg et al. (2006)	--	--	--	--
3-Hydroxycarbofuran	16655-82-6	Pesticide	U.S. Geological Survey National Water Quality Laboratory	Pesticide	16	x	x	x			x	20mL amber glass, filtered	Sandstrom et al. (2015)	--	--	--	--
3-Methyl-1H-indole	83-34-1	Flavor fragrance	U.S. Geological Survey National Water Quality Laboratory	Wastewater indicator	0.04	x			x		x	1L amber glass	Zaugg et al. (2006)	--	--	--	--
3-Phenoxybenzoic acid	3739-38-6	Pesticide	U.S. Geological Survey National Water Quality Laboratory	Pesticide	61	x	x	x			x	20mL amber glass, filtered	Sandstrom et al. (2015)	--	--	--	--
4-(Hydroxymethyl)pendimethalin	56750-76-6	Pesticide	U.S. Geological Survey National Water Quality Laboratory	Pesticide	114	x	x	x			x	20mL amber glass, filtered	Sandstrom et al. (2015)	--	--	--	--
4:2 Fluorotelomer sulfonate (4:2 FTS)	414911-30-1	PFAS	SGS AXYS Analytical Services, Ltd. (AXYS)	PFAS	1.47	x	x	x	x	x	x	2-500mL HDPE	AXYS Method MLA-110, LC-MS/MS; see 'PFAS' analytical method information in Supplementary Information	--	--	--	--
4-Chlorobenzylmethylsulfoxide	24176-68-9	Pesticide	U.S. Geological Survey National Water Quality Laboratory	Pesticide	3.2	x	x	x			x	20mL amber glass, filtered	Sandstrom et al. (2015)	--	--	--	--
4-Cumylphenol	599-64-4	Industrial	U.S. Geological Survey National Water Quality Laboratory	Wastewater indicator	0.04	x			x		x	1L amber glass	Zaugg et al. (2006)	--	--	--	--
4-Hydroxychlorothalonil	28343-61-5	Pesticide	U.S. Geological Survey National Water Quality Laboratory	Pesticide	42	x	x	x			x	20mL amber glass, filtered	Sandstrom et al. (2015)	2000	RAA	Short Term	MDH (2024)
4-Hydroxyhexazinone A	72576-13-7	Pesticide	U.S. Geological Survey National Water Quality Laboratory	Pesticide	3	x	x	x			x	20mL amber glass, filtered	Sandstrom et al. (2015)	--	--	--	--
4-Methyl Benzotriazole (4TTZ)	29878-31-7	Benzotriazole	Minnesota Department of Health (MDH)	Benzotriazole	1	x				x		250mL amber glass, acidified with formic acid	MDH HPLC-MS/MS; see 'Benzotriazoles' analytical method information in Supplementary Information	--	--	--	--
4-n-Octylphenol	1806-26-4	Alkylphenol	SGS AXYS Analytical Services, Ltd. (AXYS)	Alkylphenol	0.124	x						2-1L amber glass	AXYS Method MLA-004, GC-LRMS; see 'Alkylphenols' analytical method information in Supplementary Information	na	na	na	na
4-Nonylphenol diethoxylate (NP2EO)	20427-84-3	Alkylphenol	SGS AXYS Analytical Services, Ltd. (AXYS)	Alkylphenol	0.987	x						2-1L amber glass	AXYS Method MLA-004, GC-LRMS; see 'Alkylphenols' analytical method information in Supplementary Information	na	na	na	na
4-Nonylphenol monoethoxylate (NP1EO)	68412-54-4	Alkylphenol	SGS AXYS Analytical Services, Ltd. (AXYS)	Alkylphenol	1.13	x						2-1L amber glass	AXYS Method MLA-004, GC-LRMS; see 'Alkylphenols' analytical method information in Supplementary Information	na	na	na	na
4-Nonylphenols	84852-15-3	Alkylphenol	SGS AXYS Analytical Services, Ltd. (AXYS)	Alkylphenol	0.523	x						2-1L amber glass	AXYS Method MLA-004, GC-LRMS; see 'Alkylphenols' analytical method information in Supplementary Information	20000	HRL	Chronic	MDH (2024)	x
4-Nonylphenols	84852-15-3	Alkylphenol	U.S. Geological Survey National Water Quality Laboratory	Wastewater indicator	1.6				x		x	1L amber glass	Zaugg et al. (2006)	20000	HRL	Chronic	MDH (2024)
4-tert-Octylphenol	140-66-9	Alkylphenol	U.S. Geological Survey National Water Quality Laboratory	Wastewater indicator	0.4	x			x		x	1L amber glass	Zaugg et al. (2006)	100000	HRL	Short Term	MDH (2024)
5:3 Fluorotelomer carboxylic acid (5:3 FTCA)	1799325-94-2	PFAS	SGS AXYS Analytical Services, Ltd. (AXYS)	PFAS	10		x	x		x	x	2-500mL HDPE	AXYS Method MLA-110, LC-MS/MS; see 'PFAS' analytical method information in Supplementary Information	--	--	--	--
5-6-Dimethyl Benzotriazole (5-6 XTZ)	4184-79-6	Benzotriazole	Minnesota Department of Health (MDH)	Benzotriazole	0.75	x				x		250mL amber glass, acidified with formic acid	MDH HPLC-MS/MS; see 'Benzotriazoles' analytical method information in Supplementary Information	--	--	--	--
5-Chloro Benzotriazole (5Cl-BTZ)	94-97-3	Benzotriazole	Minnesota Department of Health (MDH)	Benzotriazole	0.61	x				x		250mL amber glass, acidified with formic acid	MDH HPLC-MS/MS; see 'Benzotriazoles' analytical method information in Supplementary Information	--	--	--	--
5-Methyl-1H-benzotriazole	136-85-6	Benzotriazole	Minnesota Department of Health (MDH)	Benzotriazole	1	x				x		250mL amber glass, acidified with formic acid	MDH HPLC-MS/MS; see 'Benzotriazoles' analytical method information in Supplementary Information	20000	RAA	Short Term	MDH (2024)	x
5-Methyl-1H-benzotriazole	136-85-6	Benzotriazole	U.S. Geological Survey National Water Quality Laboratory	Wastewater indicator	0.32				x		x	1L amber glass	Zaugg et al. (2006)	20000	RAA	Short Term	MDH (2024)
6:2 Fluorotelomer sulfonate (6:2 FTS)	425670-75-3	PFAS	SGS AXYS Analytical Services, Ltd. (AXYS)	PFAS	1.33	x	x	x	x	x	x	2-500mL HDPE	AXYS Method MLA-110, LC-MS/MS; see 'PFAS' analytical method information in Supplementary Information	--	--	--	--
7:3 Fluorotelomer carboxylic acid (7:3 FTCA)	1799325-95-3	PFAS	SGS AXYS Analytical Services, Ltd. (AXYS)	PFAS	10		x	x		x	x	2-500mL HDPE	AXYS Method MLA-110, LC-MS/MS; see 'PFAS' analytical method information in Supplementary Information	--	--	--	--
8:2 Fluorotelomer sulfonate (8:2 FTS)	481071-78-7	PFAS	SGS AXYS Analytical Services, Ltd. (AXYS)	PFAS	1.47	x	x	x	x	x	x	2-500mL HDPE	AXYS Method MLA-110, LC-MS/MS; see 'PFAS' analytical method information in Supplementary Information	--	--	--	--
9Cl-PF3ONS	1621485-21-9	PFAS	SGS AXYS Analytical Services, Ltd. (AXYS)	PFAS	1.48	x	x	x	x	x	x	2-500mL HDPE	AXYS Method MLA-110, LC-MS/MS; see 'PFAS' analytical method information in Supplementary Information	--	--	--	--
Abacavir	136470-78-5	Pharmaceutical	U.S. Geological Survey National Water Quality Laboratory	Pharmaceutical	2	x			x		x	20mL amber glass, filtered	Furlong et al. (2014)	--	--	--	--
Acephate	30560-19-1	Pesticide	U.S. Geological Survey National Water Quality Laboratory	Pesticide	10	x	x	x			x	20mL amber glass, filtered	Sandstrom et al. (2015)	--	--	--	--
Acetaminophen	103-90-2	Pharmaceutical	SGS AXYS Analytical Services, Ltd. (AXYS)	Pharmaceutical	114	x			x	x	x	2-500mL HDPE	AXYS Method MLA-075, LC-MS/MS; see 'Pharmaceuticals and hormones' analytical method information in Supplementary Information	--	--	--	--
Acetochlor	34256-82-1	Pesticide	U.S. Geological Survey National Water Quality Laboratory	Pesticide	10	x	x	x			x	20mL amber glass, filtered	Sandstrom et al. (2015)	20000	HRL	Chronic	MDH (2024)
Acetochlor 2nd amide	32428-71-0	Pesticide	U.S. Geological Survey National Water Quality Laboratory	Pesticide	5	x	x	x			x	20mL amber glass, filtered	Sandstrom et al. (2015)	--	--	--	--
Acetochlor oxanilic acid (OA)	194992-44-4	Pesticide	U.S. Geological Survey National Water Quality Laboratory	Pesticide	65	x	x	x			x	20mL amber glass, filtered	Sandstrom et al. (2015)	--	--	--	--
Acetochlor ethanesulfonic acid (SA)	187022-11-3	Pesticide	U.S. Geological Survey National Water Quality Laboratory	Pesticide	320	x	x	x			x	20mL amber glass, filtered	Sandstrom et al. (2015)	30000	HRL	Chronic	MDH (2024)
Acetochlor sulfynilacetic acid (SAA)	618113-86-3	Pesticide	U.S. Geological Survey National Water Quality Laboratory	Pesticide	176	x	x	x			x	20mL amber glass, filtered	Sandstrom et al. (2015)	300000	--	--	--
Acetophenone	98-86-2	Flavor fragrance	U.S. Geological Survey National Water Quality Laboratory	Wastewater indicator	0.4	x			x		x	1L amber glass	Zaugg et al. (2006)	--	--	--	--
Acetylhexamethyltetrahydronaphthalene (AHTN)	21145-77-7	Flavor fragrance	U.S. Geological Survey National Water Quality Laboratory	Wastewater indicator	0.04	x			x		x	1L amber glass	Zaugg et al. (2006)	20000	HRL	Chronic	MDH (2024)
Acyclovir	59277-89-3	Pharmaceutical	U.S. Geological Survey National Water Quality Laboratory	Pharmaceutical	22	x			x		x	20mL amber glass, filtered	Furlong et al. (2014)	--	--	--	--
ADONA	2127366-90-7	PFAS	SGS AXYS Analytical Services, Ltd. (AXYS)	PFAS	1.47	x	x	x	x	x	x	2-500mL HDPE	AXYS Method MLA-110, LC-MS/MS; see 'PFAS' analytical method information in Supplementary Information	--	--	--	--
Alachlor	15972-60-8	Pesticide	U.S. Geological Survey National Water Quality Laboratory	Pesticide	27	x	x	x			x	20mL amber glass, filtered	Sandstrom et al. (2015)	9000	HRL	Chronic	MDH (2024)
Alachlor 2nd amide	6967-29-9	Pesticide	U.S. Geological Survey National Water Quality Laboratory	Pesticide	5	x	x	x			x	20mL amber glass, filtered	Sandstrom et al. (2015)	--	--	--	--
Alachlor oxalinic acid (OA)	171262-17-2	Pesticide	U.S. Geological Survey National Water Quality Laboratory	Pesticide	60	x	x	x			x	20mL amber glass, filtered	Sandstrom et al. (2015)	50000	RAA	Chronic	MDH (2024)
Alachlor ethanesulfonic acid (SA)	142363-53-9	Pesticide	U.S. Geological Survey National Water Quality Laboratory	Pesticide	360	x	x	x			x	20mL amber glass, filtered	Sandstrom et al. (2015)	50000	RAA	Chronic	MDH (2024)
Alachlor sulfynilacetic acid (SAA)	494847-39-1	Pesticide	U.S. Geological Survey National Water Quality Laboratory	Pesticide	128	x	x				x	20mL amber glass, filtered	Sandstrom et al. (2015)	--	--	--	--
Albuterol	18559-94-9	Pharmaceutical	U.S. Geological Survey National Water Quality Laboratory	Pharmaceutical	6.7	x			x		x	20mL amber glass, filtered	Furlong et al. (2014)	2000	RAV	Modified short term	MDH (2018)
Aldicarb	116-06-3	Pesticide	U.S. Geological Survey National Water Quality Laboratory	Pesticide	8	x	x	x			x	20mL amber glass, filtered	Sandstrom et al. (2015)	1000	HRL	Chronic	MDH (2024)
Aldicarb sulfone	1646-88-4	Pesticide	U.S. Geological Survey National Water Quality Laboratory	Pesticide	20	x	x	x			x	20mL amber glass, filtered	Sandstrom et al. (2015)	3000	RAV	Modified short term	MDH (2023)
Aldicarb sulfoxide	1646-87-3	Pesticide	U.S. Geological Survey National Water Quality Laboratory	Pesticide	2.2	x	x	x			x	20mL amber glass, filtered	Sandstrom et al. (2015)	2000	RAV	Modified short term	MDH (2023)
Allyl Trenbolone	850-52-2	Hormone	SGS AXYS Analytical Services, Ltd. (AXYS)	Hormone	0.373	x						2-500mL HDPE	AXYS Method MLA-075, LC-MS/MS; see 'Pharmaceuticals and hormones' analytical method information in Supplementary Information	--	--	--	--
Alprazolam	28981-97-7	Pharmaceutical	U.S. Geological Survey National Water Quality Laboratory	Pharmaceutical	21	x			x		x	20mL amber glass, filtered	Furlong et al. (2014)	30	RAV	Modified short term	MDH (2018)
Ametryn	834-12-8	Pesticide	U.S. Geological Survey National Water Quality Laboratory	Pesticide	2.6	x	x	x			x	20mL amber glass, filtered	Sandstrom et al. (2015)	--	--	--	--
Amitriptyline	50-48-6	Pharmaceutical	U.S. Geological Survey National Water Quality Laboratory	Pharmaceutical	37	x			x		x	20mL amber glass, filtered	Furlong et al. (2014)	200	RAV	Modified short term	MDH (2018)
Amphetamine	300-62-9	Pharmaceutical	Minnesota Department of Health (MDH)	Illicit drug	1	x						250mL amber glass, acidified with formic acid	MDH HPLC-MS/MS; see 'Illicit drugs' analytical method information in Supplementary Information	--	--	--	--	x
Amphetamine	300-62-9	Pharmaceutical	U.S. Geological Survey National Water Quality Laboratory	Pharmaceutical	4.4				x		x	20mL amber glass, filtered	Furlong et al. (2014)	40	RAV	Modified short term	MDH (2018)
Amsacrine	51264-14-3	Pharmaceutical	SGS AXYS Analytical Services, Ltd. (AXYS)	Pharmaceutical	0.0372	x			x	x	x	2-500mL HDPE	AXYS Method MLA-075, LC-MS/MS; see 'Pharmaceuticals and hormones' analytical method information in Supplementary Information	--	--	--	--
Androstenedione	63-05-8	Hormone	SGS AXYS Analytical Services, Ltd. (AXYS)	Hormone	0.951	x						2-500mL HDPE	AXYS Method MLA-075, LC-MS/MS; see 'Pharmaceuticals and hormones' analytical method information in Supplementary Information	--	--	--	--
Androsterone	53-41-8	Hormone	SGS AXYS Analytical Services, Ltd. (AXYS)	Hormone	19	x						2-500mL HDPE	AXYS Method MLA-075, LC-MS/MS; see 'Pharmaceuticals and hormones' analytical method information in Supplementary Information	--	--	--	--
Anthracene	120-12-7	PAH	U.S. Geological Survey National Water Quality Laboratory	Wastewater indicator	0.02	x			x		x	1L amber glass	Zaugg et al. (2006)	600000	RAA	Chronic	MDH (2024)
Anthraquinone	84-65-1	Multi use	U.S. Geological Survey National Water Quality Laboratory	Wastewater indicator	0.04	x			x		x	1L amber glass	Zaugg et al. (2006)	--	--	--	--
Antipyrine	60-80-0	Pharmaceutical	U.S. Geological Survey National Water Quality Laboratory	Pharmaceutical	50	x			x		x	20mL amber glass, filtered	Furlong et al. (2014)	na	na	na	na
Asulam	3337-71-1	Pesticide	U.S. Geological Survey National Water Quality Laboratory	Pesticide	24	x	x	x			x	20mL amber glass, filtered	Sandstrom et al. (2015)	--	--	--	--
Atenolol	29122-68-7	Pharmaceutical	U.S. Geological Survey National Water Quality Laboratory	Pharmaceutical	13	x			x		x	20mL amber glass, filtered	Furlong et al. (2014)	2000	RAV	Modified short term	MDH (2018)
Atrazine	1912-24-9	Pesticide	Eurofins	Cyanazine/Atrazine	0.005		x	x			x	2-40mL amber glass	USEPA (2007)	3000	HRL	Chronic	MDH (2024)	x
Atrazine	1912-24-9	Pesticide	U.S. Geological Survey National Water Quality Laboratory	Pesticide	6.8	x	x	x			x	20mL amber glass, filtered	Sandstrom et al. (2015)	3000	HRL	Chronic	MDH (2024)	x
Atrazine	1912-24-9	Pesticide	U.S. Geological Survey National Water Quality Laboratory	Pharmaceutical	20				x			20mL amber glass, filtered	Furlong et al. (2014)	3000	HRL	Chronic	MDH (2024)
Azathioprine	446-86-6	Pharmaceutical	SGS AXYS Analytical Services, Ltd. (AXYS)	Pharmaceutical	0.93	x			x	x	x	2-500mL HDPE	AXYS Method MLA-075, LC-MS/MS; see 'Pharmaceuticals and hormones' analytical method information in Supplementary Information	--	--	--	--
Azinphos-methyl	86-50-0	Pesticide	U.S. Geological Survey National Water Quality Laboratory	Pesticide	8	x	x	x			x	20mL amber glass, filtered	Sandstrom et al. (2015)	--	--	--	--
Azinphos-methyl oxon	961-22-8	Pesticide	U.S. Geological Survey National Water Quality Laboratory	Pesticide	15	x	x	x			x	20mL amber glass, filtered	Sandstrom et al. (2015)	--	--	--	--
Azithromycin	83905-01-5	Pharmaceutical	SGS AXYS Analytical Services, Ltd. (AXYS)	Pharmaceutical	1.38	x			x	x	x	2-500mL HDPE	AXYS Method MLA-075, LC-MS/MS; see 'Pharmaceuticals and hormones' analytical method information in Supplementary Information	3000	RAV	Modified short term	MDH (2018)
Azoxystrobin	131860-33-8	Pesticide	U.S. Geological Survey National Water Quality Laboratory	Pesticide	3	x	x	x			x	20mL amber glass, filtered	Sandstrom et al. (2015)	300000	RAV	Modified short term	MDH (2023)
BDE47	5436-43-1	Flame retardant	U.S. Geological Survey National Water Quality Laboratory	Wastewater indicator	0.04	x			x		x	1L amber glass	Zaugg et al. (2006)	--	--	--	--
Bentazon	25057-89-0	Pesticide	U.S. Geological Survey National Water Quality Laboratory	Pesticide	9	x	x	x			x	20mL amber glass, filtered	Sandstrom et al. (2015)	30000	HRL	Chronic	MDH (2024)
Benzo[a]pyrene	50-32-8	PAH	U.S. Geological Survey National Water Quality Laboratory	Wastewater indicator	0.02	x			x		x	1L amber glass	Zaugg et al. (2006)	100	HRL	Cancer	MDH (2024)
Benzophenone	119-61-9	Multi use	U.S. Geological Survey National Water Quality Laboratory	Wastewater indicator	0.08	x			x		x	1L amber glass	Zaugg et al. (2006)	100000	HRL	Subchronic	MDH (2024)
Benzothiazole (BTH)	95-16-9	Benzotriazole	Minnesota Department of Health (MDH)	Benzotriazole	66	x				x		250mL amber glass, acidified with formic acid	MDH HPLC-MS/MS; see 'Benzotriazoles' analytical method information in Supplementary Information	--	--	--	--
Benzotriazole (BTZ)	95-14-7	Benzotriazole	Minnesota Department of Health (MDH)	Benzotriazole	7.4	x				x		250mL amber glass, acidified with formic acid	MDH HPLC-MS/MS; see 'Benzotriazoles' analytical method information in Supplementary Information	20000	HRL	Short Term	MDH (2024)
Benzoylecgonine (BZE)	519-09-5	Illicit drug	Minnesota Department of Health (MDH)	Illicit drug	0.5	x						250mL amber glass, acidified with formic acid	MDH HPLC-MS/MS; see 'Illicit drugs' analytical method information in Supplementary Information	--	--	--	--
Benztropine	86-13-5	Pharmaceutical	U.S. Geological Survey National Water Quality Laboratory	Pharmaceutical	44	x			x		x	20mL amber glass, filtered	Furlong et al. (2014)	10	RAV	Modified short term	MDH (2018)
Betamethasone	378-44-9	Pharmaceutical	U.S. Geological Survey National Water Quality Laboratory	Pharmaceutical	114	x			x		x	20mL amber glass, filtered	Furlong et al. (2014)	--	--	--	--
beta-Sitosterol	83-46-5	Plant sterol	U.S. Geological Survey National Water Quality Laboratory	Wastewater indicator	4.8	x			x		x	1L amber glass	Zaugg et al. (2006)	--	--	--	--
beta-Stigmastanol	19466-47-8	Plant sterol	U.S. Geological Survey National Water Quality Laboratory	Wastewater indicator	3.4	x			x		x	1L amber glass	Zaugg et al. (2006)	--	--	--	--
Bifenthrin	82657-04-3	Pesticide	U.S. Geological Survey National Water Quality Laboratory	Pesticide	19	x	x	x			x	20mL amber glass, filtered	Sandstrom et al. (2015)	--	--	--	--
Bis(2-ethylhexyl)phthalate	117-81-7	Plastic additive	U.S. Geological Survey National Water Quality Laboratory	Wastewater indicator	2	x			x		x	1L amber glass	Zaugg et al. (2006)	7000	HRL	Cancer	MDH (2024)
Bisphenol A	80-05-7	Industrial	SGS AXYS Analytical Services, Ltd. (AXYS)	Pharmaceutical	459	x						2-500mL HDPE	AXYS Method MLA-075, LC-MS/MS; see 'Pharmaceuticals and hormones' analytical method information in Supplementary Information	--	--	--	--
Bromacil	314-40-9	Pesticide	U.S. Geological Survey National Water Quality Laboratory	Pesticide	5.6	x	x	x			x	20mL amber glass, filtered	Sandstrom et al. (2015)	30000	RAV	Modified short term	MDH (2023)	x
Bromacil	314-40-9	Pesticide	U.S. Geological Survey National Water Quality Laboratory	Wastewater indicator	0.16				x			1L amber glass	Zaugg et al. (2006)	30000	RAV	Modified short term	MDH (2023)
Bromoform	75-25-2	Disinfection byproduct	U.S. Geological Survey National Water Quality Laboratory	Wastewater indicator	0.16	x			x		x	1L amber glass	Zaugg et al. (2006)	40000	HRL	Cancer	MDH (2024)
Bromoxynil	1689-84-5	Pesticide	U.S. Geological Survey National Water Quality Laboratory	Pesticide	60	x	x	x			x	20mL amber glass, filtered	Sandstrom et al. (2015)	700	RAV	Modified short term	MDH (2023)
Bupropion	34911-55-2	Pharmaceutical	U.S. Geological Survey National Water Quality Laboratory	Pharmaceutical	18	x			x		x	20mL amber glass, filtered	Furlong et al. (2014)	--	--	--	--
Busulfan	55-98-1	Pharmaceutical	SGS AXYS Analytical Services, Ltd. (AXYS)	Pharmaceutical	1.86	x			x	x	x	2-500mL HDPE	AXYS Method MLA-075, LC-MS/MS; see 'Pharmaceuticals and hormones' analytical method information in Supplementary Information	--	--	--	--
Butralin	33629-47-9	Pesticide	U.S. Geological Survey National Water Quality Laboratory	Pesticide	5	x	x	x			x	20mL amber glass, filtered	Sandstrom et al. (2015)	--	--	--	--
Butylate	2008-41-5	Pesticide	U.S. Geological Survey National Water Quality Laboratory	Pesticide	10	x	x	x			x	20mL amber glass, filtered	Sandstrom et al. (2015)	10000	RAV	Modified short term	MDH (2023)
Caffeine	58-08-2	Lifestyle	SGS AXYS Analytical Services, Ltd. (AXYS)	Pharmaceutical	13.8	x			x	x	x	2-500mL HDPE	AXYS Method MLA-075, LC-MS/MS; see 'Pharmaceuticals and hormones' analytical method information in Supplementary Information	--	--	--	--
Camphor	76-22-2	Flavor fragrance	U.S. Geological Survey National Water Quality Laboratory	Wastewater indicator	0.08	x			x		x	1L amber glass	Zaugg et al. (2006)	--	--	--	--
Carbadox	6804-07-5	Pharmaceutical	SGS AXYS Analytical Services, Ltd. (AXYS)	Pharmaceutical	1.38	x			x	x	x	2-500mL HDPE	AXYS Method MLA-075, LC-MS/MS; see 'Pharmaceuticals and hormones' analytical method information in Supplementary Information	--	--	--	--
Carbamazepine	298-46-4	Pharmaceutical	SGS AXYS Analytical Services, Ltd. (AXYS)	Pharmaceutical	1.38	x			x	x	x	2-500mL HDPE	AXYS Method MLA-075, LC-MS/MS; see 'Pharmaceuticals and hormones' analytical method information in Supplementary Information	--	--	--	--
Carbaryl	63-25-2	Pesticide	U.S. Geological Survey National Water Quality Laboratory	Pesticide	5.6	x	x	x			x	20mL amber glass, filtered	Sandstrom et al. (2015)	10000	RAV	Modified short term	MDH (2023)	x
Carbaryl	63-25-2	Pesticide	U.S. Geological Survey National Water Quality Laboratory	Wastewater indicator	0.06				x			1L amber glass	Zaugg et al. (2006)	10000	RAV	Modified short term	MDH (2023)
Carbazole	86-74-8	PAH	U.S. Geological Survey National Water Quality Laboratory	Wastewater indicator	0.02	x			x		x	1L amber glass	Zaugg et al. (2006)	600	RAV	Cancer	MDH (2023)
Carbendazim	10605-21-7	Pesticide	U.S. Geological Survey National Water Quality Laboratory	Pesticide	10	x	x	x			x	20mL amber glass, filtered	Sandstrom et al. (2015)	9000	RAV	Modified short term	MDH (2023)
Carbofuran	1563-66-2	Pesticide	U.S. Geological Survey National Water Quality Laboratory	Pesticide	5	x	x	x			x	20mL amber glass, filtered	Sandstrom et al. (2015)	100	RAV	Modified short term	MDH (2023)
Carisoprodol	78-44-4	Pharmaceutical	U.S. Geological Survey National Water Quality Laboratory	Pharmaceutical	20	x			x		x	20mL amber glass, filtered	Furlong et al. (2014)	30000	RAV	Modified short term	MDH (2018)
Cefotaxime	63527-52-6	Pharmaceutical	SGS AXYS Analytical Services, Ltd. (AXYS)	Pharmaceutical	10.7	x			x	x	x	2-500mL HDPE	AXYS Method MLA-075, LC-MS/MS; see 'Pharmaceuticals and hormones' analytical method information in Supplementary Information	--	--	--	--
Chlorimuron-ethyl	90982-32-4	Pesticide	U.S. Geological Survey National Water Quality Laboratory	Pesticide	8.8	x	x	x			x	20mL amber glass, filtered	Sandstrom et al. (2015)	20000	RAV	Modified short term	MDH (2023)
Chlorpheniramine	132-22-9	Pharmaceutical	U.S. Geological Survey National Water Quality Laboratory	Pharmaceutical	54	x			x		x	20mL amber glass, filtered	Furlong et al. (2014)	--	--	--	--
Chlorpyrifos	2921-88-2	Pesticide	U.S. Geological Survey National Water Quality Laboratory	Pesticide	3	x	x	x			x	20mL amber glass, filtered	Sandstrom et al. (2015)	600	HBV	Short Term	MDH (2024)	x
Chlorpyrifos	2921-88-2	Pesticide	U.S. Geological Survey National Water Quality Laboratory	Wastewater indicator	0.12				x			1L amber glass	Zaugg et al. (2006)	600	HBV	Short Term	MDH (2024)
Chlorpyrifos oxon	5598-15-2	Pesticide	U.S. Geological Survey National Water Quality Laboratory	Pesticide	4.4	x	x	x			x	20mL amber glass, filtered	Sandstrom et al. (2015)	400	RAA	Short Term	MDH (2024)
Chlorsulfuron	64902-72-3	Pesticide	U.S. Geological Survey National Water Quality Laboratory	Pesticide	50	x	x	x			x	20mL amber glass, filtered	Sandstrom et al. (2015)	20000	RAV	Modified short term	MDH (2023)
Cholesterol	57-88-5	Sterol	U.S. Geological Survey National Water Quality Laboratory	Wastewater indicator	1.6	x			x		x	1L amber glass	Zaugg et al. (2006)	--	--	--	--
Cimetidine	51481-61-9	Pharmaceutical	U.S. Geological Survey National Water Quality Laboratory	Pharmaceutical	140	x			x		x	20mL amber glass, filtered	Furlong et al. (2014)	30000	RAV	Modified short term	MDH (2018)
Ciprofloxacin	85721-33-1	Pharmaceutical	SGS AXYS Analytical Services, Ltd. (AXYS)	Pharmaceutical	10.1	x			x	x	x	2-500mL HDPE	AXYS Method MLA-075, LC-MS/MS; see 'Pharmaceuticals and hormones' analytical method information in Supplementary Information	6000	RAV	Modified short term	MDH (2018)
cis-Cyhalothric acid	68127-59-3	Pesticide	U.S. Geological Survey National Water Quality Laboratory	Pesticide	105	x	x	x			x	20mL amber glass, filtered	Sandstrom et al. (2015)	--	--	--	--
cis-Permethrin	61949-76-6	Pesticide	U.S. Geological Survey National Water Quality Laboratory	Pesticide	4.2	x	x	x			x	20mL amber glass, filtered	Sandstrom et al. (2015)	--	--	--	--
Citalopram	59729-33-8	Pharmaceutical	SGS AXYS Analytical Services, Ltd. (AXYS)	Pharmaceutical	0.367	x			x	x	x	2-500mL HDPE	AXYS Method MLA-075, LC-MS/MS; see 'Pharmaceuticals and hormones' analytical method information in Supplementary Information	--	--	--	--
Clarithromycin	81103-11-9	Pharmaceutical	SGS AXYS Analytical Services, Ltd. (AXYS)	Pharmaceutical	1.38	x			x	x	x	2-500mL HDPE	AXYS Method MLA-075, LC-MS/MS; see 'Pharmaceuticals and hormones' analytical method information in Supplementary Information	6000	RAV	Modified short term	MDH (2018)
Clinafloxacin	105956-97-6	Pharmaceutical	SGS AXYS Analytical Services, Ltd. (AXYS)	Pharmaceutical	10.2	x			x	x	x	2-500mL HDPE	AXYS Method MLA-075, LC-MS/MS; see 'Pharmaceuticals and hormones' analytical method information in Supplementary Information	--	--	--	--
Clonidine	4205-90-7	Pharmaceutical	U.S. Geological Survey National Water Quality Laboratory	Pharmaceutical	61	x			x		x	20mL amber glass, filtered	Furlong et al. (2014)	20	RAV	Modified short term	MDH (2018)
Clotrimazole	23593-75-1	Pharmaceutical	SGS AXYS Analytical Services, Ltd. (AXYS)	Pharmaceutical	0.367	x			x	x	x	2-500mL HDPE	AXYS Method MLA-075, LC-MS/MS; see 'Pharmaceuticals and hormones' analytical method information in Supplementary Information	--	--	--	--
Cloxacillin	61-72-3	Pharmaceutical	SGS AXYS Analytical Services, Ltd. (AXYS)	Pharmaceutical	2.75	x			x	x	x	2-500mL HDPE	AXYS Method MLA-075, LC-MS/MS; see 'Pharmaceuticals and hormones' analytical method information in Supplementary Information	--	--	--	--
Cocaine	50-36-2	Illicit drug	Minnesota Department of Health (MDH)	Illicit drug	0.8	x						250mL amber glass, acidified with formic acid	MDH HPLC-MS/MS; see 'Illicit drugs' analytical method information in Supplementary Information	--	--	--	--
Codeine	76-57-3	Pharmaceutical	Minnesota Department of Health (MDH)	Illicit drug	4	x						250mL amber glass, acidified with formic acid	MDH HPLC-MS/MS; see 'Illicit drugs' analytical method information in Supplementary Information	500	RAV	Modified short term	MDH (2018)	x
Codeine	76-57-3	Pharmaceutical	U.S. Geological Survey National Water Quality Laboratory	Pharmaceutical	32				x		x	20mL amber glass, filtered	Furlong et al. (2014)	500	RAV	Modified short term	MDH (2018)
Colchicine	64-86-8	Pharmaceutical	SGS AXYS Analytical Services, Ltd. (AXYS)	Pharmaceutical	0.744	x			x	x	x	2-500mL HDPE	AXYS Method MLA-075, LC-MS/MS; see 'Pharmaceuticals and hormones' analytical method information in Supplementary Information	--	--	--	--
Cotinine	486-56-6	Lifestyle	U.S. Geological Survey National Water Quality Laboratory	Pharmaceutical	6.4	x			x		x	20mL amber glass, filtered	Furlong et al. (2014)	--	--	--	--
Cyanazine	21725-46-2	Pesticide	Eurofins	Cyanazine/Atrazine	0.005		x	x			x	2-40mL amber glass	USEPA (2007)	1000	RAA	Chronic	MDH (2024)	x
Cyanazine	21725-46-2	Pesticide	U.S. Geological Survey National Water Quality Laboratory	Pesticide	50	x	x	x			x	20mL amber glass, filtered	Sandstrom et al. (2015)	1000	RAA	Chronic	MDH (2024)
Cyanazine acid	36576-43-9	Pesticide	Eurofins	Cyanazine/Atrazine	0.005		x	x			x	2-40mL amber glass	USEPA (2007)	1000	RAA	Chronic	MDH (2024)
Cyanazine amide	36576-42-8	Pesticide	Eurofins	Cyanazine/Atrazine	0.005		x	x			x	2-40mL amber glass	USEPA (2007)	1000	RAA	Chronic	MDH (2024)
Cyclophosphamide	50-18-0	Pharmaceutical	SGS AXYS Analytical Services, Ltd. (AXYS)	Pharmaceutical	0.372	x			x	x	x	2-500mL HDPE	AXYS Method MLA-075, LC-MS/MS; see 'Pharmaceuticals and hormones' analytical method information in Supplementary Information	--	--	--	--
Daunorubicin	20830-81-3	Pharmaceutical	SGS AXYS Analytical Services, Ltd. (AXYS)	Pharmaceutical	1.86	x			x	x	x	2-500mL HDPE	AXYS Method MLA-075, LC-MS/MS; see 'Pharmaceuticals and hormones' analytical method information in Supplementary Information	--	--	--	--
DCPA monoacid	887-54-7	Pesticide	U.S. Geological Survey National Water Quality Laboratory	Pesticide	2700	x	x	x			x	20mL amber glass, filtered	Sandstrom et al. (2015)	--	--	--	--
Dechlorofipronil	1928714-96-8	Pesticide	U.S. Geological Survey National Water Quality Laboratory	Pesticide	3.8	x	x	x			x	20mL amber glass, filtered	Sandstrom et al. (2015)	--	--	--	--
Dechlorometolachlor	126605-22-9	Pesticide	U.S. Geological Survey National Water Quality Laboratory	Pesticide	2	x	x	x			x	20mL amber glass, filtered	Sandstrom et al. (2015)	30000	RAV	Modified short term	MDH (2023)
N,N-Diethyl-3-methylbenzamide (DEET)	134-62-3	Pesticide	U.S. Geological Survey National Water Quality Laboratory	Wastewater indicator	0.04	x			x		x	1L amber glass	Zaugg et al. (2006)	200000	HRL	Short Term	MDH (2024)
Deethylatrazine (CIAT)	6190-65-4	Pesticide	Eurofins	Cyanazine/Atrazine	0.005		x	x			x	2-40mL amber glass	USEPA (2007)	3000	RAA	Chronic	MDH (2024)	x
Deethylatrazine (CIAT)	6190-65-4	Pesticide	U.S. Geological Survey National Water Quality Laboratory	Pesticide	11	x	x	x			x	20mL amber glass, filtered	Sandstrom et al. (2015)	3000	RAA	Chronic	MDH (2024)
Deethylcyanazine	21725-40-6	Pesticide	Eurofins	Cyanazine/Atrazine	0.005		x	x			x	2-40mL amber glass	USEPA (2007)	1000	RAA	Chronic	MDH (2024)
Deethylcyanazine acid	36749-35-6	Pesticide	Eurofins	Cyanazine/Atrazine	0.005		x	x			x	2-40mL amber glass	USEPA (2007)	1000	RAA	Chronic	MDH (2024)
Deethylcyanazine amide	36556-77-1	Pesticide	Eurofins	Cyanazine/Atrazine	0.005		x	x			x	2-40mL amber glass	USEPA (2007)	1000	RAA	Chronic	MDH (2024)
Dehydronifedipine	67035-22-7	Pharmaceutical	SGS AXYS Analytical Services, Ltd. (AXYS)	Pharmaceutical	0.55	x			x	x	x	2-500mL HDPE	AXYS Method MLA-075, LC-MS/MS; see 'Pharmaceuticals and hormones' analytical method information in Supplementary Information	--	--	--	--
Deiodo flubendiamide	1016160-78-3	Pesticide	U.S. Geological Survey National Water Quality Laboratory	Pesticide	10	x	x				x	20mL amber glass, filtered	Sandstrom et al. (2015)	--	--	--	--
Deisopropyl prometryn	4147-57-3	Pesticide	U.S. Geological Survey National Water Quality Laboratory	Pesticide	2.8	x	x				x	20mL amber glass, filtered	Sandstrom et al. (2015)	--	--	--	--
Deisopropylatrazine (CEAT)	1007-28-9	Pesticide	Eurofins	Cyanazine/Atrazine	0.005		x	x			x	2-40mL amber glass	USEPA (2007)	3000	RAA	Chronic	MDH (2024)	x
Deisopropylatrazine (CEAT)	1007-28-9	Pesticide	U.S. Geological Survey National Water Quality Laboratory	Pesticide	20	x	x	x			x	20mL amber glass, filtered	Sandstrom et al. (2015)	3000	RAA	Chronic	MDH (2024)
Demethyl fluometuron (DMFM)	3032-40-4	Pesticide	U.S. Geological Survey National Water Quality Laboratory	Pesticide	3.6	x	x	x			x	20mL amber glass, filtered	Sandstrom et al. (2015)	--	--	--	--
Demethyl hexazinone B	56611-54-2	Pesticide	U.S. Geological Survey National Water Quality Laboratory	Pesticide	3	x	x	x			x	20mL amber glass, filtered	Sandstrom et al. (2015)	--	--	--	--
Demethyl norflurazon	23576-24-1	Pesticide	U.S. Geological Survey National Water Quality Laboratory	Pesticide	4	x	x	x			x	20mL amber glass, filtered	Sandstrom et al. (2015)	--	--	--	--
Desamino metribuzin	35045-02-4	Pesticide	U.S. Geological Survey National Water Quality Laboratory	Pesticide	9	x	x	x			x	20mL amber glass, filtered	Sandstrom et al. (2015)	10000	RAA	Short Term	MDH (2024)
Desamino-diketo metribuzin	52236-30-3	Pesticide	U.S. Geological Survey National Water Quality Laboratory	Pesticide	200	x	x	x			x	20mL amber glass, filtered	Sandstrom et al. (2015)	10000	RAA	Short Term	MDH (2024)
Desmethyldiltiazem	86408-45-9	Pharmaceutical	U.S. Geological Survey National Water Quality Laboratory	Pharmaceutical	70	x			x		x	20mL amber glass, filtered	Furlong et al. (2014)	--	--	--	--
Desogestrel	54024-22-5	Hormone	SGS AXYS Analytical Services, Ltd. (AXYS)	Hormone	39.8	x						2-500mL HDPE	AXYS Method MLA-075, LC-MS/MS; see 'Pharmaceuticals and hormones' analytical method information in Supplementary Information	--	--	--	--
Desulfinylfipronil	205650-65-3	Pesticide	U.S. Geological Survey National Water Quality Laboratory	Pesticide	3.8	x	x	x			x	20mL amber glass, filtered	Sandstrom et al. (2015)	--	--	--	--
Desulfinylfipronil amide	1115248-09-3	Pesticide	U.S. Geological Survey National Water Quality Laboratory	Pesticide	10	x	x				x	20mL amber glass, filtered	Sandstrom et al. (2015)	--	--	--	--
Desvenlafaxine	93413-62-8	Pharmaceutical	U.S. Geological Survey National Water Quality Laboratory	Pharmaceutical	84	x			x		x	20mL amber glass, filtered	Furlong et al. (2014)	20000	HBV	Short Term	MDH (2024)
Dextromethorphan	125-71-3	Pharmaceutical	U.S. Geological Survey National Water Quality Laboratory	Pharmaceutical	8.2	x			x		x	20mL amber glass, filtered	Furlong et al. (2014)	--	--	--	--
Diatrizoic acid	117-96-4	Pharmaceutical	SGS AXYS Analytical Services, Ltd. (AXYS)	Pharmaceutical	11.2	x			x	x	x	2-500mL HDPE	AXYS Method MLA-075, LC-MS/MS; see 'Pharmaceuticals and hormones' analytical method information in Supplementary Information	--	--	--	--
Diazepam	439-14-5	Pharmaceutical	U.S. Geological Survey National Water Quality Laboratory	Pharmaceutical	4	x			x		x	20mL amber glass, filtered	Furlong et al. (2014)	400	RAV	Modified short term	MDH (2018)
Diazinon	333-41-5	Pesticide	U.S. Geological Survey National Water Quality Laboratory	Pesticide	2.8	x	x	x			x	20mL amber glass, filtered	Sandstrom et al. (2015)	80	RAV	Modified short term	MDH (2023)	x
Diazinon	333-41-5	Pesticide	U.S. Geological Survey National Water Quality Laboratory	Wastewater indicator	0.32				x			1L amber glass	Zaugg et al. (2006)	80	RAV	Modified short term	MDH (2023)
Diazoxon	962-58-3	Pesticide	U.S. Geological Survey National Water Quality Laboratory	Pesticide	4	x	x	x			x	20mL amber glass, filtered	Sandstrom et al. (2015)	80	RAV	Modified short term	MDH (2023)
Dicamba	1918-00-9	Pesticide	U.S. Geological Survey National Water Quality Laboratory	Pesticide	800	x	x	x			x	20mL amber glass, filtered	Sandstrom et al. (2015)	200000	HRL	Chronic	MDH (2024)
Dichlorvos	62-73-7	Pesticide	U.S. Geological Survey National Water Quality Laboratory	Pesticide	52	x	x	x			x	20mL amber glass, filtered	Sandstrom et al. (2015)	1000	RAV	Modified short term	MDH (2023)	x
Dichlorvos	62-73-7	Pesticide	U.S. Geological Survey National Water Quality Laboratory	Wastewater indicator	0.08				x			1L amber glass	Zaugg et al. (2006)	1000	RAV	Modified short term	MDH (2023)
Dicrotophos	141-66-2	Pesticide	U.S. Geological Survey National Water Quality Laboratory	Pesticide	4	x	x	x			x	20mL amber glass, filtered	Sandstrom et al. (2015)	30	RAV	Modified short term	MDH (2023)
Didealkylatrazine (CAAT)	3397-62-4	Pesticide	Eurofins	Cyanazine/Atrazine	0.025		x	x			x	2-40mL amber glass	USEPA (2007)	3000	RAA	Chronic	MDH (2024)	x
Didealkylatrazine (CAAT)	3397-62-4	Pesticide	U.S. Geological Survey National Water Quality Laboratory	Pesticide	24	x	x	x			x	20mL amber glass, filtered	Sandstrom et al. (2015)	3000	RAA	Chronic	MDH (2024)
Didemethyl hexazinone F	56611-55-3	Pesticide	U.S. Geological Survey National Water Quality Laboratory	Pesticide	10	x	x	x			x	20mL amber glass, filtered	Sandstrom et al. (2015)	--	--	--	--
Diethyl phthalate	84-66-2	Plastic additive	U.S. Geological Survey National Water Quality Laboratory	Wastewater indicator	0.4	x			x		x	1L amber glass	Zaugg et al. (2006)	6000000	HRL	Chronic	MDH (2024)
Diflubenzuron	35367-38-5	Pesticide	U.S. Geological Survey National Water Quality Laboratory	Pesticide	6	x	x	x			x	20mL amber glass, filtered	Sandstrom et al. (2015)	--	--	--	--
Diflufenzopyr	109293-97-2	Pesticide	U.S. Geological Survey National Water Quality Laboratory	Pesticide	72	x	x	x			x	20mL amber glass, filtered	Sandstrom et al. (2015)	90000	RAV	Modified short term	MDH (2023)
Digoxigenin	1672-46-4	Pharmaceutical	SGS AXYS Analytical Services, Ltd. (AXYS)	Pharmaceutical	5.58	x			x	x	x	2-500mL HDPE	AXYS Method MLA-075, LC-MS/MS; see 'Pharmaceuticals and hormones' analytical method information in Supplementary Information	--	--	--	--
Digoxin	20830-75-5	Pharmaceutical	SGS AXYS Analytical Services, Ltd. (AXYS)	Pharmaceutical	5.58	x			x	x	x	2-500mL HDPE	AXYS Method MLA-075, LC-MS/MS; see 'Pharmaceuticals and hormones' analytical method information in Supplementary Information	0.4	RAV	Modified short term	MDH (2018)
Diketonitrile-isoxaflutole	143701-75-1	Pesticide	U.S. Geological Survey National Water Quality Laboratory	Pesticide	10	x	x	x			x	20mL amber glass, filtered	Sandstrom et al. (2015)	7000	RAV	Modified short term	MDH (2023)
Diltiazem	42399-41-7	Pharmaceutical	SGS AXYS Analytical Services, Ltd. (AXYS)	Pharmaceutical	0.275	x			x	x	x	2-500mL HDPE	AXYS Method MLA-075, LC-MS/MS; see 'Pharmaceuticals and hormones' analytical method information in Supplementary Information	--	--	--	--
Dimethenamid	87674-68-8	Pesticide	U.S. Geological Survey National Water Quality Laboratory	Pesticide	3	x	x	x			x	20mL amber glass, filtered	Sandstrom et al. (2015)	300000	HRL	Chronic	MDH (2024)
Dimethenamid oxalinic acid (OA)	380412-59-9	Pesticide	U.S. Geological Survey National Water Quality Laboratory	Pesticide	85	x	x	x			x	20mL amber glass, filtered	Sandstrom et al. (2015)	300000	RAA	Chronic	MDH (2024)
Dimethenamid ethanesulfonic acid (SA)	205939-58-8	Pesticide	U.S. Geological Survey National Water Quality Laboratory	Pesticide	79	x	x	x			x	20mL amber glass, filtered	Sandstrom et al. (2015)	300000	RAA	Chronic	MDH (2024)
Dimethenamid sulfynilacetic acid (SAA)	--	Pesticide	U.S. Geological Survey National Water Quality Laboratory	Pesticide	189	x	x				x	20mL amber glass, filtered	Sandstrom et al. (2015)	na	na	na	na
Dimethoate	60-51-5	Pesticide	U.S. Geological Survey National Water Quality Laboratory	Pesticide	4.6	x	x	x			x	20mL amber glass, filtered	Sandstrom et al. (2015)	3000	RAV	Modified short term	MDH (2023)
Diphenhydramine	58-73-1	Pharmaceutical	SGS AXYS Analytical Services, Ltd. (AXYS)	Pharmaceutical	0.55	x			x	x	x	2-500mL HDPE	AXYS Method MLA-075, LC-MS/MS; see 'Pharmaceuticals and hormones' analytical method information in Supplementary Information	--	--	--	--
Disulfoton	298-04-4	Pesticide	U.S. Geological Survey National Water Quality Laboratory	Pesticide	11	x	x	x			x	20mL amber glass, filtered	Sandstrom et al. (2015)	300	HRL	Chronic	MDH (2024)
Disulfoton oxon	126-75-0	Pesticide	U.S. Geological Survey National Water Quality Laboratory	Pesticide	2	x	x	x			x	20mL amber glass, filtered	Sandstrom et al. (2015)	--	--	--	--
Disulfoton oxon sulfone	2496-91-5	Pesticide	U.S. Geological Survey National Water Quality Laboratory	Pesticide	6	x	x	x			x	20mL amber glass, filtered	Sandstrom et al. (2015)	--	--	--	--
Disulfoton oxon sulfoxide	2496-92-6	Pesticide	U.S. Geological Survey National Water Quality Laboratory	Pesticide	6	x	x	x			x	20mL amber glass, filtered	Sandstrom et al. (2015)	--	--	--	--
Disulfoton sulfone	2497-06-5	Pesticide	U.S. Geological Survey National Water Quality Laboratory	Pesticide	9	x	x	x			x	20mL amber glass, filtered	Sandstrom et al. (2015)	300	RAV	Modified short term	MDH (2023)
Disulfoton sulfoxide	2497-07-6	Pesticide	U.S. Geological Survey National Water Quality Laboratory	Pesticide	4	x	x	x			x	20mL amber glass, filtered	Sandstrom et al. (2015)	300	RAV	Modified short term	MDH (2023)
Diuron	330-54-1	Pesticide	U.S. Geological Survey National Water Quality Laboratory	Pesticide	5	x	x	x			x	20mL amber glass, filtered	Sandstrom et al. (2015)	2000	RAV	Modified short term	MDH (2023)
D-Limonene	5989-27-5	Flavor fragrance	U.S. Geological Survey National Water Quality Laboratory	Wastewater indicator	0.16	x			x		x	1L amber glass	Zaugg et al. (2006)	--	--	--	--
Doxorubicin	23214-92-8	Pharmaceutical	SGS AXYS Analytical Services, Ltd. (AXYS)	Pharmaceutical	5.58	x			x	x	x	2-500mL HDPE	AXYS Method MLA-075, LC-MS/MS; see 'Pharmaceuticals and hormones' analytical method information in Supplementary Information	--	--	--	--
Drospirenone	67392-87-4	Pharmaceutical	SGS AXYS Analytical Services, Ltd. (AXYS)	Pharmaceutical	15.7	x			x	x	x	2-500mL HDPE	AXYS Method MLA-075, LC-MS/MS; see 'Pharmaceuticals and hormones' analytical method information in Supplementary Information	10	RAV	Modified short term	MDH (2018)
Duloxetine	116539-59-4	Pharmaceutical	U.S. Geological Survey National Water Quality Laboratory	Pharmaceutical	37	x			x		x	20mL amber glass, filtered	Furlong et al. (2014)	1000	RAV	Modified short term	MDH (2018)
Enrofloxacin	93106-60-6	Pharmaceutical	SGS AXYS Analytical Services, Ltd. (AXYS)	Pharmaceutical	14.6	x			x	x	x	2-500mL HDPE	AXYS Method MLA-075, LC-MS/MS; see 'Pharmaceuticals and hormones' analytical method information in Supplementary Information	--	--	--	--
EPTC	759-94-4	Pesticide	U.S. Geological Survey National Water Quality Laboratory	Pesticide	206	x	x	x			x	20mL amber glass, filtered	Sandstrom et al. (2015)	40000	HRL	Chronic	MDH (2024)
EPTC R248722	65109-69-5	Pesticide	U.S. Geological Survey National Water Quality Laboratory	Pesticide	4	x	x	x			x	20mL amber glass, filtered	Sandstrom et al. (2015)	--	--	--	--
Equilenin	517-09-9	Hormone	SGS AXYS Analytical Services, Ltd. (AXYS)	Hormone	0.353	x						2-500mL HDPE	AXYS Method MLA-075, LC-MS/MS; see 'Pharmaceuticals and hormones' analytical method information in Supplementary Information	--	--	--	--
Equilin	474-86-2	Hormone	SGS AXYS Analytical Services, Ltd. (AXYS)	Hormone	1.92	x						2-500mL HDPE	AXYS Method MLA-075, LC-MS/MS; see 'Pharmaceuticals and hormones' analytical method information in Supplementary Information	--	--	--	--
Erythromycin	114-07-8	Pharmaceutical	SGS AXYS Analytical Services, Ltd. (AXYS)	Pharmaceutical	11	x			x	x	x	2-500mL HDPE	AXYS Method MLA-075, LC-MS/MS; see 'Pharmaceuticals and hormones' analytical method information in Supplementary Information	--	--	--	--
Estriol	50-27-1	Hormone	SGS AXYS Analytical Services, Ltd. (AXYS)	Hormone	105	x						2-500mL HDPE	AXYS Method MLA-075, LC-MS/MS; see 'Pharmaceuticals and hormones' analytical method information in Supplementary Information	--	--	--	--
Estrone	53-16-7	Hormone	SGS AXYS Analytical Services, Ltd. (AXYS)	Hormone	3.67	x						2-500mL HDPE	AXYS Method MLA-075, LC-MS/MS; see 'Pharmaceuticals and hormones' analytical method information in Supplementary Information	--	--	--	--
N-ethyl-N-[(heptadecafluorooctyl)sulphonyl]glycine (EtFOSAA)	2991-50-6	PFAS	SGS AXYS Analytical Services, Ltd. (AXYS)	PFAS	0.368	x	x	x	x	x	x	2-500mL HDPE	AXYS Method MLA-110, LC-MS/MS; see 'PFAS' analytical method information in Supplementary Information	--	--	--	--
Ethoprop	13194-48-4	Pesticide	U.S. Geological Survey National Water Quality Laboratory	Pesticide	5	x	x	x			x	20mL amber glass, filtered	Sandstrom et al. (2015)	--	--	--	--
Etoposide	33419-42-0	Pharmaceutical	SGS AXYS Analytical Services, Ltd. (AXYS)	Pharmaceutical	0.93	x			x	x	x	2-500mL HDPE	AXYS Method MLA-075, LC-MS/MS; see 'Pharmaceuticals and hormones' analytical method information in Supplementary Information	--	--	--	--
Etoxazole	153233-91-1	Pesticide	U.S. Geological Survey National Water Quality Laboratory	Pesticide	4.2	x	x	x			x	20mL amber glass, filtered	Sandstrom et al. (2015)	--	--	--	--
Ezetimibe	163222-33-1	Pharmaceutical	U.S. Geological Survey National Water Quality Laboratory	Pharmaceutical	205	x			x		x	20mL amber glass, filtered	Furlong et al. (2014)	1000	RAV	Modified short term	MDH (2018)
Fadrozole	102676-47-1	Pharmaceutical	U.S. Geological Survey National Water Quality Laboratory	Pharmaceutical	13	x			x		x	20mL amber glass, filtered	Furlong et al. (2014)	--	--	--	--
Famotidine	76824-35-6	Pharmaceutical	U.S. Geological Survey National Water Quality Laboratory	Pharmaceutical	34	x			x		x	20mL amber glass, filtered	Furlong et al. (2014)	--	--	--	--
Fenamiphos	22224-92-6	Pesticide	U.S. Geological Survey National Water Quality Laboratory	Pesticide	4.6	x	x	x			x	20mL amber glass, filtered	Sandstrom et al. (2015)	--	--	--	--
Fenamiphos sulfone	31972-44-8	Pesticide	U.S. Geological Survey National Water Quality Laboratory	Pesticide	5	x	x	x			x	20mL amber glass, filtered	Sandstrom et al. (2015)	--	--	--	--
Fenamiphos sulfoxide	31972-43-7	Pesticide	U.S. Geological Survey National Water Quality Laboratory	Pesticide	5	x	x	x			x	20mL amber glass, filtered	Sandstrom et al. (2015)	--	--	--	--
Fenbutatin oxide	13356-08-6	Pesticide	U.S. Geological Survey National Water Quality Laboratory	Pesticide	120	x	x	x			x	20mL amber glass, filtered	Sandstrom et al. (2015)	--	--	--	--
Fenofibrate	49562-28-9	Pharmaceutical	U.S. Geological Survey National Water Quality Laboratory	Pharmaceutical	14	x			x		x	20mL amber glass, filtered	Furlong et al. (2014)	600	RAV	Modified short term	MDH (2018)
Fentin	668-34-8	Pesticide	U.S. Geological Survey National Water Quality Laboratory	Pesticide	30	x	x	x			x	20mL amber glass, filtered	Sandstrom et al. (2015)	--	--	--	--
Fexofenadine	83799-24-0	Pharmaceutical	U.S. Geological Survey National Water Quality Laboratory	Pharmaceutical	44	x			x		x	20mL amber glass, filtered	Furlong et al. (2014)	--	--	--	--
Fipronil	120068-37-3	Pesticide	U.S. Geological Survey National Water Quality Laboratory	Pesticide	4	x	x	x			x	20mL amber glass, filtered	Sandstrom et al. (2015)	300	RAV	Modified short term	MDH (2023)
Fipronil amide	205650-69-7	Pesticide	U.S. Geological Survey National Water Quality Laboratory	Pesticide	9.2	x	x	x			x	20mL amber glass, filtered	Sandstrom et al. (2015)	--	--	--	--
Fipronil sulfide	120067-83-6	Pesticide	U.S. Geological Survey National Water Quality Laboratory	Pesticide	4.2	x	x	x			x	20mL amber glass, filtered	Sandstrom et al. (2015)	--	--	--	--
Fipronil sulfonate	209248-72-6	Pesticide	U.S. Geological Survey National Water Quality Laboratory	Pesticide	44	x	x				x	20mL amber glass, filtered	Sandstrom et al. (2015)	--	--	--	--
Fipronil sulfone	120068-36-2	Pesticide	U.S. Geological Survey National Water Quality Laboratory	Pesticide	5.6	x	x	x			x	20mL amber glass, filtered	Sandstrom et al. (2015)	--	--	--	--
Flubendiamide	272451-65-7	Pesticide	U.S. Geological Survey National Water Quality Laboratory	Pesticide	4.4	x	x	x			x	20mL amber glass, filtered	Sandstrom et al. (2015)	--	--	--	--
Fluconazole	86386-73-4	Pharmaceutical	U.S. Geological Survey National Water Quality Laboratory	Pharmaceutical	30	x			x		x	20mL amber glass, filtered	Furlong et al. (2014)	400	RAV	Modified short term	MDH (2018)
Flumequine	42835-25-6	Pharmaceutical	SGS AXYS Analytical Services, Ltd. (AXYS)	Pharmaceutical	1.4	x			x	x	x	2-500mL HDPE	AXYS Method MLA-075, LC-MS/MS; see 'Pharmaceuticals and hormones' analytical method information in Supplementary Information	--	--	--	--
Flumetsulam	98967-40-9	Pesticide	U.S. Geological Survey National Water Quality Laboratory	Pesticide	17	x	x	x			x	20mL amber glass, filtered	Sandstrom et al. (2015)	400000	RAV	Modified short term	MDH (2023)
Fluometuron	2164-17-2	Pesticide	U.S. Geological Survey National Water Quality Laboratory	Pesticide	10	x	x	x			x	20mL amber glass, filtered	Sandstrom et al. (2015)	--	--	--	--
Fluoranthene	206-44-0	PAH	U.S. Geological Survey National Water Quality Laboratory	Wastewater indicator	0.02	x			x		x	1L amber glass	Zaugg et al. (2006)	70000	HRL	Chronic	MDH (2024)
Fluoxetine	54910-89-3	Pharmaceutical	SGS AXYS Analytical Services, Ltd. (AXYS)	Pharmaceutical	1.38	x			x	x	x	2-500mL HDPE	AXYS Method MLA-075, LC-MS/MS; see 'Pharmaceuticals and hormones' analytical method information in Supplementary Information	--	--	--	--
Fluticasone propionate	80474-14-2	Pharmaceutical	U.S. Geological Survey National Water Quality Laboratory	Pharmaceutical	30	x			x		x	20mL amber glass, filtered	Furlong et al. (2014)	--	--	--	--
Fluvoxamine	54739-18-3	Pharmaceutical	U.S. Geological Survey National Water Quality Laboratory	Pharmaceutical	80	x			x		x	20mL amber glass, filtered	Furlong et al. (2014)	--	--	--	--
Fonofos	944-22-9	Pesticide	U.S. Geological Survey National Water Quality Laboratory	Pesticide	11	x	x	x			x	20mL amber glass, filtered	Sandstrom et al. (2015)	500	RAV	Modified short term	MDH (2023)
Furosemide	54-31-9	Pharmaceutical	SGS AXYS Analytical Services, Ltd. (AXYS)	Pharmaceutical	3.83	x						2-500mL HDPE	AXYS Method MLA-075, LC-MS/MS; see 'Pharmaceuticals and hormones' analytical method information in Supplementary Information	2000	RAV	Modified short term	MDH (2018)
Gabapentin	60142-96-3	Pharmaceutical	U.S. Geological Survey National Water Quality Laboratory	Pharmaceutical	160	x			x		x	20mL amber glass, filtered	Furlong et al. (2014)	300000	RAV	Modified short term	MDH (2018)
Gemfibrozil	25812-30-0	Pharmaceutical	SGS AXYS Analytical Services, Ltd. (AXYS)	Pharmaceutical	0.766	x						2-500mL HDPE	AXYS Method MLA-075, LC-MS/MS; see 'Pharmaceuticals and hormones' analytical method information in Supplementary Information	10000	RAV	Modified short term	MDH (2018)
Glipizide	29094-61-9	Pharmaceutical	SGS AXYS Analytical Services, Ltd. (AXYS)	Pharmaceutical	0.766	x						2-500mL HDPE	AXYS Method MLA-075, LC-MS/MS; see 'Pharmaceuticals and hormones' analytical method information in Supplementary Information	--	--	--	--
Glyburide	10238-21-8	Pharmaceutical	SGS AXYS Analytical Services, Ltd. (AXYS)	Pharmaceutical	0.766	x						2-500mL HDPE	AXYS Method MLA-075, LC-MS/MS; see 'Pharmaceuticals and hormones' analytical method information in Supplementary Information	--	--	--	--
Guanylurea	141-83-3	Pharmaceutical	U.S. Geological Survey National Water Quality Laboratory	Pharmaceutical	140	x			x		x	20mL amber glass, filtered	Furlong et al. (2014)	--	--	--	--
Halosulfuron methyl	100784-20-1	Pesticide	U.S. Geological Survey National Water Quality Laboratory	Pesticide	12	x	x	x			x	20mL amber glass, filtered	Sandstrom et al. (2015)	20000	RAV	Modified short term	MDH (2023)
HexaHydrohexamethylCyclopentaBenzopyran	1222-05-5	Flavor fragrance	U.S. Geological Survey National Water Quality Laboratory	Wastewater indicator	0.04	x			x		x	1L amber glass	Zaugg et al. (2006)	--	--	--	--
Hexamethylenetetramine	100-97-0	Pharmaceutical	U.S. Geological Survey National Water Quality Laboratory	Pharmaceutical	110	x			x		x	20mL amber glass, filtered	Furlong et al. (2014)	--	--	--	--
Hexazinone	51235-04-2	Pesticide	U.S. Geological Survey National Water Quality Laboratory	Pesticide	3.6	x	x	x			x	20mL amber glass, filtered	Sandstrom et al. (2015)	10000	RAV	Modified short term	MDH (2023)
Hexazinone TP C	72585-88-7	Pesticide	U.S. Geological Survey National Water Quality Laboratory	Pesticide	2	x	x	x			x	20mL amber glass, filtered	Sandstrom et al. (2015)	--	--	--	--
Hexazinone TP D	30243-77-7	Pesticide	U.S. Geological Survey National Water Quality Laboratory	Pesticide	294	x	x	x			x	20mL amber glass, filtered	Sandstrom et al. (2015)	--	--	--	--
Hexazinone TP E	72576-14-8	Pesticide	U.S. Geological Survey National Water Quality Laboratory	Pesticide	76	x	x	x			x	20mL amber glass, filtered	Sandstrom et al. (2015)	--	--	--	--
Hexazinone TP G	--	Pesticide	U.S. Geological Survey National Water Quality Laboratory	Pesticide	22	x	x	x			x	20mL amber glass, filtered	Sandstrom et al. (2015)	na	na	na	na
HFPO-DA	122499-17-6	PFAS	SGS AXYS Analytical Services, Ltd. (AXYS)	PFAS	1.4	x	x	x	x	x	x	2-500mL HDPE	AXYS Method MLA-110, LC-MS/MS; see 'PFAS' analytical method information in Supplementary Information	--	--	--	--
Hydrochlorothiazide	58-93-5	Pharmaceutical	SGS AXYS Analytical Services, Ltd. (AXYS)	Pharmaceutical	8.43	x						2-500mL HDPE	AXYS Method MLA-075, LC-MS/MS; see 'Pharmaceuticals and hormones' analytical method information in Supplementary Information	40	RAV	Modified short term	MDH (2018)
Hydrocodone	125-29-1	Pharmaceutical	U.S. Geological Survey National Water Quality Laboratory	Pharmaceutical	40	x			x		x	20mL amber glass, filtered	Furlong et al. (2014)	70	RAV	Modified short term	MDH (2018)
Hydrocortisone	50-23-7	Pharmaceutical	U.S. Geological Survey National Water Quality Laboratory	Pharmaceutical	147	x			x		x	20mL amber glass, filtered	Furlong et al. (2014)	20	RAV	Modified short term	MDH (2018)
Hydroxy didemethyl fluometuron	--	Pesticide	U.S. Geological Survey National Water Quality Laboratory	Pesticide	50	x	x				x	20mL amber glass, filtered	Sandstrom et al. (2015)	na	na	na	na
Hydroxy monodemethyl fluometuron	--	Pesticide	U.S. Geological Survey National Water Quality Laboratory	Pesticide	12	x	x				x	20mL amber glass, filtered	Sandstrom et al. (2015)	na	na	na	na
Hydroxyacetochlor	60090-47-3	Pesticide	U.S. Geological Survey National Water Quality Laboratory	Pesticide	20	x	x	x			x	20mL amber glass, filtered	Sandstrom et al. (2015)	--	--	--	--
Hydroxyalachlor	56681-55-1	Pesticide	U.S. Geological Survey National Water Quality Laboratory	Pesticide	6	x	x	x			x	20mL amber glass, filtered	Sandstrom et al. (2015)	--	--	--	--
Hydroxyatrazine (OIET)	2163-68-0	Pesticide	Eurofins	Cyanazine/Atrazine	0.005		x	x			x	2-40mL amber glass	USEPA (2007)	20000	RAV	Modified short term	MDH (2023)	x
Hydroxyatrazine (OIET)	2163-68-0	Pesticide	U.S. Geological Survey National Water Quality Laboratory	Pesticide	8	x	x	x			x	20mL amber glass, filtered	Sandstrom et al. (2015)	20000	RAV	Modified short term	MDH (2023)
Hydroxydiazinon	29820-16-4	Pesticide	U.S. Geological Survey National Water Quality Laboratory	Pesticide	11	x	x				x	20mL amber glass, filtered	Sandstrom et al. (2015)	--	--	--	--
Hydroxymetolachlor	131068-72-9	Pesticide	U.S. Geological Survey National Water Quality Laboratory	Pesticide	2.4	x	x	x			x	20mL amber glass, filtered	Sandstrom et al. (2015)	300000	RAV	Modified short term	MDH (2023)
Hydroxyphthalazinone	--	Pesticide	U.S. Geological Survey National Water Quality Laboratory	Pesticide	28	x	x	x			x	20mL amber glass, filtered	Sandstrom et al. (2015)	na	na	na	na
Hydroxysimazine	2599-11-3	Pesticide	U.S. Geological Survey National Water Quality Laboratory	Pesticide	120	x	x	x			x	20mL amber glass, filtered	Sandstrom et al. (2015)	--	--	--	--
Hydroxyzine	68-88-2	Pharmaceutical	U.S. Geological Survey National Water Quality Laboratory	Pharmaceutical	7.4	x			x		x	20mL amber glass, filtered	Furlong et al. (2014)	--	--	--	--
Ibuprofen	15687-27-1	Pharmaceutical	SGS AXYS Analytical Services, Ltd. (AXYS)	Pharmaceutical	13.8	x						2-500mL HDPE	AXYS Method MLA-075, LC-MS/MS; see 'Pharmaceuticals and hormones' analytical method information in Supplementary Information	5000	RAV	Modified short term	MDH (2018)
Imazamox	114311-32-9	Pesticide	U.S. Geological Survey National Water Quality Laboratory	Pesticide	30	x	x	x			x	20mL amber glass, filtered	Sandstrom et al. (2015)	20000000	RAV	Modified short term	MDH (2023)
Imazaquin	81335-37-7	Pesticide	U.S. Geological Survey National Water Quality Laboratory	Pesticide	10	x	x	x			x	20mL amber glass, filtered	Sandstrom et al. (2015)	60000	RAV	Modified short term	MDH (2023)
Imazethapyr	81335-77-5	Pesticide	U.S. Geological Survey National Water Quality Laboratory	Pesticide	8	x	x	x			x	20mL amber glass, filtered	Sandstrom et al. (2015)	900000	RAV	Modified short term	MDH (2023)
Imidacloprid	138261-41-3	Pesticide	U.S. Geological Survey National Water Quality Laboratory	Pesticide	16	x	x	x			x	20mL amber glass, filtered	Sandstrom et al. (2015)	2000	HRL	Short Term	MDH (2024)
Iminostilbene	256-96-2	Pharmaceutical	U.S. Geological Survey National Water Quality Laboratory	Pharmaceutical	145	x			x		x	20mL amber glass, filtered	Furlong et al. (2014)	--	--	--	--
Indole	120-72-9	Flavor fragrance	U.S. Geological Survey National Water Quality Laboratory	Wastewater indicator	0.04	x			x		x	1L amber glass	Zaugg et al. (2006)	--	--	--	--
Indoxacarb	173584-44-6	Pesticide	U.S. Geological Survey National Water Quality Laboratory	Pesticide	5.2	x	x	x			x	20mL amber glass, filtered	Sandstrom et al. (2015)	--	--	--	--
Iopamidol	60166-93-0	Pharmaceutical	SGS AXYS Analytical Services, Ltd. (AXYS)	Pharmaceutical	105	x			x	x	x	2-500mL HDPE	AXYS Method MLA-075, LC-MS/MS; see 'Pharmaceuticals and hormones' analytical method information in Supplementary Information	--	--	--	--
Isoborneol	124-76-5	Flavor fragrance	U.S. Geological Survey National Water Quality Laboratory	Wastewater indicator	0.09	x			x		x	1L amber glass	Zaugg et al. (2006)	--	--	--	--
Isophorone	78-59-1	Industrial	U.S. Geological Survey National Water Quality Laboratory	Wastewater indicator	0.05	x			x		x	1L amber glass	Zaugg et al. (2006)	100000	HRL	Chronic	MDH (2024)
Isopropylbenzene	98-82-8	Industrial	U.S. Geological Survey National Water Quality Laboratory	Wastewater indicator	0.04	x			x		x	1L amber glass	Zaugg et al. (2006)	40000	RAV	Modified short term	MDH (2023)
Isoquinoline	119-65-3	Industrial	U.S. Geological Survey National Water Quality Laboratory	Wastewater indicator	0.8	x			x		x	1L amber glass	Zaugg et al. (2006)	--	--	--	--
Isoxaflutole	141112-29-0	Pesticide	U.S. Geological Survey National Water Quality Laboratory	Pesticide	18	x	x	x			x	20mL amber glass, filtered	Sandstrom et al. (2015)	7000	RAV	Modified short term	MDH (2023)
Isoxaflutole benzoic acid	142994-06-7	Pesticide	U.S. Geological Survey National Water Quality Laboratory	Pesticide	9.2	x	x	x			x	20mL amber glass, filtered	Sandstrom et al. (2015)	--	--	--	--
Ketoconazole	65277-42-1	Pharmaceutical	U.S. Geological Survey National Water Quality Laboratory	Pharmaceutical	113	x			x		x	20mL amber glass, filtered	Furlong et al. (2014)	--	--	--	--
Kresoxim-methyl	143390-89-0	Pesticide	U.S. Geological Survey National Water Quality Laboratory	Pesticide	5	x	x	x			x	20mL amber glass, filtered	Sandstrom et al. (2015)	--	--	--	--
Lactofen	77501-63-4	Pesticide	U.S. Geological Survey National Water Quality Laboratory	Pesticide	10	x	x	x			x	20mL amber glass, filtered	Sandstrom et al. (2015)	3000	RAV	Modified short term	MDH (2023)
Lamivudine	134678-17-4	Pharmaceutical	U.S. Geological Survey National Water Quality Laboratory	Pharmaceutical	16	x			x		x	20mL amber glass, filtered	Furlong et al. (2014)	--	--	--	--
Lidocaine	137-58-6	Pharmaceutical	U.S. Geological Survey National Water Quality Laboratory	Pharmaceutical	38	x			x		x	20mL amber glass, filtered	Furlong et al. (2014)	--	--	--	--
Lincomycin	154-21-2	Pharmaceutical	SGS AXYS Analytical Services, Ltd. (AXYS)	Pharmaceutical	2.75	x			x	x	x	2-500mL HDPE	AXYS Method MLA-075, LC-MS/MS; see 'Pharmaceuticals and hormones' analytical method information in Supplementary Information	--	--	--	--
Linuron	330-55-2	Pesticide	U.S. Geological Survey National Water Quality Laboratory	Pesticide	5.6	x	x	x			x	20mL amber glass, filtered	Sandstrom et al. (2015)	1000	HRL	Chronic	MDH (2024)
Lomefloxacin	98079-51-7	Pharmaceutical	SGS AXYS Analytical Services, Ltd. (AXYS)	Pharmaceutical	10.4	x			x	x	x	2-500mL HDPE	AXYS Method MLA-075, LC-MS/MS; see 'Pharmaceuticals and hormones' analytical method information in Supplementary Information	5000	RAV	Modified short term	MDH (2018)
Loperamide	53179-11-6	Pharmaceutical	U.S. Geological Survey National Water Quality Laboratory	Pharmaceutical	80	x			x		x	20mL amber glass, filtered	Furlong et al. (2014)	--	--	--	--
Loratadine	79794-75-5	Pharmaceutical	U.S. Geological Survey National Water Quality Laboratory	Pharmaceutical	7	x			x		x	20mL amber glass, filtered	Furlong et al. (2014)	--	--	--	--
Lorazepam	846-49-1	Pharmaceutical	U.S. Geological Survey National Water Quality Laboratory	Pharmaceutical	202	x			x		x	20mL amber glass, filtered	Furlong et al. (2014)	20	RAV	Modified short term	MDH (2018)
Malaoxon	1634-78-2	Pesticide	U.S. Geological Survey National Water Quality Laboratory	Pesticide	2.4	x	x	x			x	20mL amber glass, filtered	Sandstrom et al. (2015)	2000	RAV	Modified short term	MDH (2023)
Malathion	121-75-5	Pesticide	U.S. Geological Survey National Water Quality Laboratory	Pesticide	5.4	x	x	x			x	20mL amber glass, filtered	Sandstrom et al. (2015)	90000	RAV	Modified short term	MDH (2023)
4-Chloro-2-methylphenoxyacetic acid (MCPA)	94-74-6	Pesticide	U.S. Geological Survey National Water Quality Laboratory	Pesticide	95	x	x	x			x	20mL amber glass, filtered	Sandstrom et al. (2015)	3000	HRL	Chronic	MDH (2024)
Medroxyprogesterone Acetate	71-58-9	Pharmaceutical	SGS AXYS Analytical Services, Ltd. (AXYS)	Pharmaceutical	3.67	x			x	x	x	2-500mL HDPE	AXYS Method MLA-075, LC-MS/MS; see 'Pharmaceuticals and hormones' analytical method information in Supplementary Information	--	--	--	--
2-(N-Methylperfluorooctanesulfonamido) acetic acid (MeFOSAA)	2355-31-9	PFAS	SGS AXYS Analytical Services, Ltd. (AXYS)	PFAS	0.368	x	x	x	x	x	x	2-500mL HDPE	AXYS Method MLA-110, LC-MS/MS; see 'PFAS' analytical method information in Supplementary Information	--	--	--	--
Melphalan	148-82-3	Pharmaceutical	SGS AXYS Analytical Services, Ltd. (AXYS)	Pharmaceutical	22.3	x			x	x	x	2-500mL HDPE	AXYS Method MLA-075, LC-MS/MS; see 'Pharmaceuticals and hormones' analytical method information in Supplementary Information	--	--	--	--
Menthol	89-78-1	Flavor fragrance	U.S. Geological Survey National Water Quality Laboratory	Wastewater indicator	0.32	x			x		x	1L amber glass	Zaugg et al. (2006)	--	--	--	--
Meprobamate	57-53-4	Pharmaceutical	U.S. Geological Survey National Water Quality Laboratory	Pharmaceutical	12	x			x		x	20mL amber glass, filtered	Furlong et al. (2014)	10000	RAV	Modified short term	MDH (2018)
Mestranol	72-33-3	Hormone	SGS AXYS Analytical Services, Ltd. (AXYS)	Hormone	102	x						2-500mL HDPE	AXYS Method MLA-075, LC-MS/MS; see 'Pharmaceuticals and hormones' analytical method information in Supplementary Information	0.2	RAA	Subchronic	MDH (2024)
Metalaxyl	57837-19-1	Pesticide	U.S. Geological Survey National Water Quality Laboratory	Pesticide	6	x	x	x			x	20mL amber glass, filtered	Sandstrom et al. (2015)	20000	RAV	Modified short term	MDH (2023)	x
Metalaxyl	57837-19-1	Pesticide	U.S. Geological Survey National Water Quality Laboratory	Wastewater indicator	0.16				x			1L amber glass	Zaugg et al. (2006)	20000	RAV	Modified short term	MDH (2023)
Metaxalone	1665-48-1	Pharmaceutical	U.S. Geological Survey National Water Quality Laboratory	Pharmaceutical	16	x			x		x	20mL amber glass, filtered	Furlong et al. (2014)	--	--	--	--
Metconazole	125116-23-6	Pesticide	U.S. Geological Survey National Water Quality Laboratory	Pesticide	5	x	x	x			x	20mL amber glass, filtered	Sandstrom et al. (2015)	70000	RAV	Modified short term	MDH (2023)
Metformin	657-24-9	Pharmaceutical	U.S. Geological Survey National Water Quality Laboratory	Pharmaceutical	13	x			x		x	20mL amber glass, filtered	Furlong et al. (2014)	4000	RAV	Modified short term	MDH (2018)
Methadone	76-99-3	Pharmaceutical	U.S. Geological Survey National Water Quality Laboratory	Pharmaceutical	7.6	x			x		x	20mL amber glass, filtered	Furlong et al. (2014)	--	--	--	--
Methamidophos	10265-92-6	Pesticide	U.S. Geological Survey National Water Quality Laboratory	Pesticide	10	x	x	x			x	20mL amber glass, filtered	Sandstrom et al. (2015)	40	RAV	Modified short term	MDH (2023)
Methamphetamine	537-46-2	Illicit drug	Minnesota Department of Health (MDH)	Illicit drug	1	x						250mL amber glass, acidified with formic acid	MDH HPLC-MS/MS; see 'Illicit drugs' analytical method information in Supplementary Information	--	--	--	--
Methidathion	950-37-8	Pesticide	U.S. Geological Survey National Water Quality Laboratory	Pesticide	8.4	x	x	x			x	20mL amber glass, filtered	Sandstrom et al. (2015)	--	--	--	--
Methocarbamol	532-03-6	Pharmaceutical	U.S. Geological Survey National Water Quality Laboratory	Pharmaceutical	11	x			x		x	20mL amber glass, filtered	Furlong et al. (2014)	--	--	--	--
Methomyl	16752-77-5	Pesticide	U.S. Geological Survey National Water Quality Laboratory	Pesticide	3	x	x	x			x	20mL amber glass, filtered	Sandstrom et al. (2015)	--	--	--	--
Methomyl oxime	13749-94-5	Pesticide	U.S. Geological Survey National Water Quality Laboratory	Pesticide	8000	x	x	x			x	20mL amber glass, filtered	Sandstrom et al. (2015)	--	--	--	--
Methotrexate	59-05-2	Pharmaceutical	U.S. Geological Survey National Water Quality Laboratory	Pharmaceutical	52	x			x		x	20mL amber glass, filtered	Furlong et al. (2014)	--	--	--	--
Methoxyfenozide	161050-58-4	Pesticide	U.S. Geological Survey National Water Quality Laboratory	Pesticide	2.2	x	x	x			x	20mL amber glass, filtered	Sandstrom et al. (2015)	--	--	--	--
Methyl paraoxon	950-35-6	Pesticide	U.S. Geological Survey National Water Quality Laboratory	Pesticide	19	x	x	x			x	20mL amber glass, filtered	Sandstrom et al. (2015)	80	RAV	Modified short term	MDH (2023)
Methyl salicylate	119-36-8	Pharmaceutical	U.S. Geological Survey National Water Quality Laboratory	Wastewater indicator	0.08	x			x		x	1L amber glass	Zaugg et al. (2006)	--	--	--	--
Methyl-1H-benzotriazole	29385-43-1	Benzotriazole	U.S. Geological Survey National Water Quality Laboratory	Pharmaceutical	80	x			x		x	20mL amber glass, filtered	Furlong et al. (2014)	20000	RAA	Short Term	MDH (2024)
Metolachlor	51218-45-2	Pesticide	U.S. Geological Survey National Water Quality Laboratory	Pesticide	3.2	x	x	x			x	20mL amber glass, filtered	Sandstrom et al. (2015)	300000	HRL	Short Term	MDH (2024)	x
Metolachlor	51218-45-2	Pesticide	U.S. Geological Survey National Water Quality Laboratory	Wastewater indicator	0.04				x			1L amber glass	Zaugg et al. (2006)	300000	HRL	Short Term	MDH (2024)
Metolachlor hydroxy morpholinone	61520-54-5	Pesticide	U.S. Geological Survey National Water Quality Laboratory	Pesticide	10	x	x	x			x	20mL amber glass, filtered	Sandstrom et al. (2015)	--	--	--	--
Metolachlor oxalinic acid (OA)	152019-73-3	Pesticide	U.S. Geological Survey National Water Quality Laboratory	Pesticide	149	x	x	x			x	20mL amber glass, filtered	Sandstrom et al. (2015)	1000000	HRL	Chronic	MDH (2024)
Metolachlor ethanesulfonic acid (SA)	171118-09-5	Pesticide	U.S. Geological Survey National Water Quality Laboratory	Pesticide	68	x	x	x			x	20mL amber glass, filtered	Sandstrom et al. (2015)	1000000	HRL	Chronic	MDH (2024)
Metoprolol	51384-51-1	Pharmaceutical	U.S. Geological Survey National Water Quality Laboratory	Pharmaceutical	10	x			x		x	20mL amber glass, filtered	Furlong et al. (2014)	3000	RAV	Modified short term	MDH (2018)
Metribuzin	21087-64-9	Pesticide	U.S. Geological Survey National Water Quality Laboratory	Pesticide	20	x	x	x			x	20mL amber glass, filtered	Sandstrom et al. (2015)	10000	HRL	Short Term	MDH (2024)
Metribuzin DK	56507-37-0	Pesticide	U.S. Geological Survey National Water Quality Laboratory	Pesticide	236	x	x	x			x	20mL amber glass, filtered	Sandstrom et al. (2015)	10000	RAA	Short Term	MDH (2024)
Metronidazole	443-48-1	Pharmaceutical	SGS AXYS Analytical Services, Ltd. (AXYS)	Pharmaceutical	1.86	x			x	x	x	2-500mL HDPE	AXYS Method MLA-075, LC-MS/MS; see 'Pharmaceuticals and hormones' analytical method information in Supplementary Information	--	--	--	--
Miconazole	22916-47-8	Pharmaceutical	SGS AXYS Analytical Services, Ltd. (AXYS)	Pharmaceutical	1.38	x			x	x	x	2-500mL HDPE	AXYS Method MLA-075, LC-MS/MS; see 'Pharmaceuticals and hormones' analytical method information in Supplementary Information	--	--	--	--
Molinate	2212-67-1	Pesticide	U.S. Geological Survey National Water Quality Laboratory	Pesticide	28	x	x	x			x	20mL amber glass, filtered	Sandstrom et al. (2015)	40000	--	--	--
Morphine	57-27-2	Pharmaceutical	Minnesota Department of Health (MDH)	Illicit drug	4.5	x						250mL amber glass, acidified with formic acid	MDH HPLC-MS/MS; see 'Illicit drugs' analytical method information in Supplementary Information	--	--	--	--	x
Morphine	57-27-2	Pharmaceutical	U.S. Geological Survey National Water Quality Laboratory	Pharmaceutical	80				x		x	20mL amber glass, filtered	Furlong et al. (2014)	--	--	--	--
Moxifloxacin	151096-09-2	Pharmaceutical	SGS AXYS Analytical Services, Ltd. (AXYS)	Pharmaceutical	11.6	x			x	x	x	2-500mL HDPE	AXYS Method MLA-075, LC-MS/MS; see 'Pharmaceuticals and hormones' analytical method information in Supplementary Information	--	--	--	--
Myclobutanil	88671-89-0	Pesticide	U.S. Geological Survey National Water Quality Laboratory	Pesticide	7	x	x	x			x	20mL amber glass, filtered	Sandstrom et al. (2015)	40000	RAV	Modified short term	MDH (2023)
N-(3-4-Dichlorophenyl)-N-methylurea (DCPMU)	3567-62-2	Pesticide	U.S. Geological Survey National Water Quality Laboratory	Pesticide	5	x	x	x			x	20mL amber glass, filtered	Sandstrom et al. (2015)	--	--	--	--
Nadolol	42200-33-9	Pharmaceutical	U.S. Geological Survey National Water Quality Laboratory	Pharmaceutical	20	x			x		x	20mL amber glass, filtered	Furlong et al. (2014)	--	--	--	--
Naled	300-76-5	Pesticide	U.S. Geological Survey National Water Quality Laboratory	Pesticide	56	x	x	x			x	20mL amber glass, filtered	Sandstrom et al. (2015)	--	--	--	--
Naphthalene	91-20-3	PAH	U.S. Geological Survey National Water Quality Laboratory	Wastewater indicator	0.02	x			x		x	1L amber glass	Zaugg et al. (2006)	70000	HRL	Acute	MDH (2024)
Naproxen	22204-53-1	Pharmaceutical	SGS AXYS Analytical Services, Ltd. (AXYS)	Pharmaceutical	1.92	x						2-500mL HDPE	AXYS Method MLA-075, LC-MS/MS; see 'Pharmaceuticals and hormones' analytical method information in Supplementary Information	20000	RAV	Modified short term	MDH (2018)
N-EtFOSA	4151-50-2	PFAS	SGS AXYS Analytical Services, Ltd. (AXYS)	PFAS	0.92	x	x	x	x	x	x	2-500mL HDPE	AXYS Method MLA-110, LC-MS/MS; see 'PFAS' analytical method information in Supplementary Information	--	--	--	--
N-EtFOSE	1691-99-2	PFAS	SGS AXYS Analytical Services, Ltd. (AXYS)	PFAS	14.5	x	x	x	x	x	x	2-500mL HDPE	AXYS Method MLA-110, LC-MS/MS; see 'PFAS' analytical method information in Supplementary Information	--	--	--	--
Nevirapine	129618-40-2	Pharmaceutical	U.S. Geological Survey National Water Quality Laboratory	Pharmaceutical	46	x			x		x	20mL amber glass, filtered	Furlong et al. (2014)	--	--	--	--
NFDHA	39187-41-2	PFAS	SGS AXYS Analytical Services, Ltd. (AXYS)	PFAS	0.736		x	x		x	x	2-500mL HDPE	AXYS Method MLA-110, LC-MS/MS; see 'PFAS' analytical method information in Supplementary Information	--	--	--	--
Nicosulfuron	111991-09-4	Pesticide	U.S. Geological Survey National Water Quality Laboratory	Pesticide	12	x	x	x			x	20mL amber glass, filtered	Sandstrom et al. (2015)	--	--	--	--
Nicotine	54-11-5	Lifestyle	U.S. Geological Survey National Water Quality Laboratory	Pharmaceutical	58	x			x		x	20mL amber glass, filtered	Furlong et al. (2014)	--	--	--	--
Nizatidine	76963-41-2	Pharmaceutical	U.S. Geological Survey National Water Quality Laboratory	Pharmaceutical	80	x			x		x	20mL amber glass, filtered	Furlong et al. (2014)	--	--	--	--
N-MeFOSA	31506-32-8	PFAS	SGS AXYS Analytical Services, Ltd. (AXYS)	PFAS	0.423	x	x	x	x	x	x	2-500mL HDPE	AXYS Method MLA-110, LC-MS/MS; see 'PFAS' analytical method information in Supplementary Information	--	--	--	--
N-MeFOSE	24448-09-7	PFAS	SGS AXYS Analytical Services, Ltd. (AXYS)	PFAS	19.4	x	x	x	x	x	x	2-500mL HDPE	AXYS Method MLA-110, LC-MS/MS; see 'PFAS' analytical method information in Supplementary Information	--	--	--	--
Nordiazepam	1088-11-5	Pharmaceutical	U.S. Geological Survey National Water Quality Laboratory	Pharmaceutical	20	x			x		x	20mL amber glass, filtered	Furlong et al. (2014)	--	--	--	--
Norethindrone	68-22-4	Hormone	SGS AXYS Analytical Services, Ltd. (AXYS)	Hormone	0.951	x						2-500mL HDPE	AXYS Method MLA-075, LC-MS/MS; see 'Pharmaceuticals and hormones' analytical method information in Supplementary Information	--	--	--	--	x
Norethindrone	68-22-4	Pharmaceutical	U.S. Geological Survey National Water Quality Laboratory	Pharmaceutical	20				x		x	20mL amber glass, filtered	Furlong et al. (2014)	--	--	--	--
Norfloxacin	70458-96-7	Pharmaceutical	SGS AXYS Analytical Services, Ltd. (AXYS)	Pharmaceutical	120	x			x	x	x	2-500mL HDPE	AXYS Method MLA-075, LC-MS/MS; see 'Pharmaceuticals and hormones' analytical method information in Supplementary Information	10000	RAV	Modified short term	MDH (2018)
Norfluoxetine	56161-73-0	Pharmaceutical	U.S. Geological Survey National Water Quality Laboratory	Pharmaceutical	80	x			x		x	20mL amber glass, filtered	Furlong et al. (2014)	--	--	--	--
Norflurazon	27314-13-2	Pesticide	U.S. Geological Survey National Water Quality Laboratory	Pesticide	3.4	x	x	x			x	20mL amber glass, filtered	Sandstrom et al. (2015)	4000	RAV	Modified short term	MDH (2023)
Norgestimate	35189-28-7	Pharmaceutical	SGS AXYS Analytical Services, Ltd. (AXYS)	Pharmaceutical	2.75	x			x	x	x	2-500mL HDPE	AXYS Method MLA-075, LC-MS/MS; see 'Pharmaceuticals and hormones' analytical method information in Supplementary Information	--	--	--	--
Norgestrel	6533-00-2	Hormone	SGS AXYS Analytical Services, Ltd. (AXYS)	Hormone	0.951	x						2-500mL HDPE	AXYS Method MLA-075, LC-MS/MS; see 'Pharmaceuticals and hormones' analytical method information in Supplementary Information	--	--	--	--
Norsertraline	87857-41-8	Pharmaceutical	U.S. Geological Survey National Water Quality Laboratory	Pharmaceutical	80	x			x		x	20mL amber glass, filtered	Furlong et al. (2014)	--	--	--	--
Norverapamil	67018-85-3	Pharmaceutical	U.S. Geological Survey National Water Quality Laboratory	Pharmaceutical	8.6	x			x		x	20mL amber glass, filtered	Furlong et al. (2014)	--	--	--	--
Novaluron	116714-46-6	Pesticide	U.S. Geological Survey National Water Quality Laboratory	Pesticide	50	x	x	x			x	20mL amber glass, filtered	Sandstrom et al. (2015)	--	--	--	--
O-Ethyl O-methyl S-propyl phosphorothioate	76960-87-7	Pesticide	U.S. Geological Survey National Water Quality Laboratory	Pesticide	5	x	x	x			x	20mL amber glass, filtered	Sandstrom et al. (2015)	--	--	--	--
O-Ethyl S-methyl S-propyl phosphorodithioate	76936-72-6	Pesticide	U.S. Geological Survey National Water Quality Laboratory	Pesticide	3	x	x				x	20mL amber glass, filtered	Sandstrom et al. (2015)	--	--	--	--
O-Ethyl-S-propyl-phosphorothioate	31110-62-0	Pesticide	U.S. Geological Survey National Water Quality Laboratory	Pesticide	64	x	x				x	20mL amber glass, filtered	Sandstrom et al. (2015)	--	--	--	--
Ofloxacin	82419-36-1	Pharmaceutical	SGS AXYS Analytical Services, Ltd. (AXYS)	Pharmaceutical	1.4	x			x	x	x	2-500mL HDPE	AXYS Method MLA-075, LC-MS/MS; see 'Pharmaceuticals and hormones' analytical method information in Supplementary Information	5000	RAV	Modified short term	MDH (2018)
Omeprazole + Esomeprazole	--	Pharmaceutical	U.S. Geological Survey National Water Quality Laboratory	Pharmaceutical	16	x			x		x	20mL amber glass, filtered	Furlong et al. (2014)	na	na	na	na
Omethoate	1113-02-6	Pesticide	U.S. Geological Survey National Water Quality Laboratory	Pesticide	2	x	x	x			x	20mL amber glass, filtered	Sandstrom et al. (2015)	600	RAV	Modified short term	MDH (2023)
Ormetoprim	6981-18-6	Pharmaceutical	SGS AXYS Analytical Services, Ltd. (AXYS)	Pharmaceutical	0.55	x			x	x	x	2-500mL HDPE	AXYS Method MLA-075, LC-MS/MS; see 'Pharmaceuticals and hormones' analytical method information in Supplementary Information	--	--	--	--
Orthosulfamuron	213464-77-8	Pesticide	U.S. Geological Survey National Water Quality Laboratory	Pesticide	6	x	x	x			x	20mL amber glass, filtered	Sandstrom et al. (2015)	--	--	--	--
Oryzalin	19044-88-3	Pesticide	U.S. Geological Survey National Water Quality Laboratory	Pesticide	12	x	x	x			x	20mL amber glass, filtered	Sandstrom et al. (2015)	10000	RAV	Cancer	MDH (2023)
Oseltamivir	196618-13-0	Pharmaceutical	U.S. Geological Survey National Water Quality Laboratory	Pharmaceutical	15	x			x		x	20mL amber glass, filtered	Furlong et al. (2014)	--	--	--	--
Oxacillin	66-79-5	Pharmaceutical	SGS AXYS Analytical Services, Ltd. (AXYS)	Pharmaceutical	2.75	x			x	x	x	2-500mL HDPE	AXYS Method MLA-075, LC-MS/MS; see 'Pharmaceuticals and hormones' analytical method information in Supplementary Information	--	--	--	--
Oxamyl	23135-22-0	Pesticide	U.S. Geological Survey National Water Quality Laboratory	Pesticide	2	x	x	x			x	20mL amber glass, filtered	Sandstrom et al. (2015)	--	--	--	--
Oxamyl oxime	30558-43-1	Pesticide	U.S. Geological Survey National Water Quality Laboratory	Pesticide	5	x	x	x			x	20mL amber glass, filtered	Sandstrom et al. (2015)	--	--	--	--
Oxazepam	604-75-1	Pharmaceutical	SGS AXYS Analytical Services, Ltd. (AXYS)	Pharmaceutical	3.67	x			x	x	x	2-500mL HDPE	AXYS Method MLA-075, LC-MS/MS; see 'Pharmaceuticals and hormones' analytical method information in Supplementary Information	--	--	--	--
Oxolinic Acid	14698-29-4	Pharmaceutical	SGS AXYS Analytical Services, Ltd. (AXYS)	Pharmaceutical	0.558	x			x	x	x	2-500mL HDPE	AXYS Method MLA-075, LC-MS/MS; see 'Pharmaceuticals and hormones' analytical method information in Supplementary Information	--	--	--	--
Oxycodone	76-42-6	Pharmaceutical	U.S. Geological Survey National Water Quality Laboratory	Pharmaceutical	25	x			x		x	20mL amber glass, filtered	Furlong et al. (2014)	20	RAV	Modified short term	MDH (2018)
Oxyfluorfen	42874-03-3	Pesticide	U.S. Geological Survey National Water Quality Laboratory	Pesticide	500	x	x	x			x	20mL amber glass, filtered	Sandstrom et al. (2015)	1000	RAV	Cancer	MDH (2023)
Paraoxon	311-45-5	Pesticide	U.S. Geological Survey National Water Quality Laboratory	Pesticide	3.4	x	x	x			x	20mL amber glass, filtered	Sandstrom et al. (2015)	--	--	--	--
Paroxetine	61869-08-7	Pharmaceutical	U.S. Geological Survey National Water Quality Laboratory	Pharmaceutical	264	x			x		x	20mL amber glass, filtered	Furlong et al. (2014)	--	--	--	--
p-Cresol	106-44-5	Industrial	U.S. Geological Survey National Water Quality Laboratory	Wastewater indicator	0.08	x			x		x	1L amber glass	Zaugg et al. (2006)	3000	HRL	Chronic	MDH (2024)
Penciclovir	39809-25-1	Pharmaceutical	U.S. Geological Survey National Water Quality Laboratory	Pharmaceutical	80	x			x		x	20mL amber glass, filtered	Furlong et al. (2014)	--	--	--	--
Pendimethalin	40487-42-1	Pesticide	U.S. Geological Survey National Water Quality Laboratory	Pesticide	10	x	x	x			x	20mL amber glass, filtered	Sandstrom et al. (2015)	40000	RAV	Modified short term	MDH (2023)
Penicillin G	61-33-6	Pharmaceutical	SGS AXYS Analytical Services, Ltd. (AXYS)	Pharmaceutical	2.75	x			x	x	x	2-500mL HDPE	AXYS Method MLA-075, LC-MS/MS; see 'Pharmaceuticals and hormones' analytical method information in Supplementary Information	--	--	--	--
Penicillin V	87-08-1	Pharmaceutical	SGS AXYS Analytical Services, Ltd. (AXYS)	Pharmaceutical	2.75	x			x	x	x	2-500mL HDPE	AXYS Method MLA-075, LC-MS/MS; see 'Pharmaceuticals and hormones' analytical method information in Supplementary Information	9000	RAV	Modified short term	MDH (2018)
Pentachlorophenol	87-86-5	Pesticide	U.S. Geological Survey National Water Quality Laboratory	Wastewater indicator	1.6	x			x		x	1L amber glass	Zaugg et al. (2006)	300	HRL	Cancer	MDH (2024)
Pentoxifylline	6493-05-6	Pharmaceutical	U.S. Geological Survey National Water Quality Laboratory	Pharmaceutical	9.4	x			x		x	20mL amber glass, filtered	Furlong et al. (2014)	--	--	--	--
Perfluorobutanoate (PFBA)	45048-62-2	PFAS	SGS AXYS Analytical Services, Ltd. (AXYS)	PFAS	1.47	x	x	x	x	x	x	2-500mL HDPE	AXYS Method MLA-110, LC-MS/MS; see 'PFAS' analytical method information in Supplementary Information	7000	HRL	Short term	MDH (2024)
Perfluorobutanesulfonate (PFBS)	45187-15-3	PFAS	SGS AXYS Analytical Services, Ltd. (AXYS)	PFAS	0.368	x	x	x	x	x	x	2-500mL HDPE	AXYS Method MLA-110, LC-MS/MS; see 'PFAS' analytical method information in Supplementary Information	100	HRL	Short Term	MDH (2024)
Perfluorodecanoate (PFDA)	73829-36-4	PFAS	SGS AXYS Analytical Services, Ltd. (AXYS)	PFAS	0.368	x	x	x	x	x	x	2-500mL HDPE	AXYS Method MLA-110, LC-MS/MS; see 'PFAS' analytical method information in Supplementary Information	--	--	--	--
Perfluorododecanoate (PFDoA)	171978-95-3	PFAS	SGS AXYS Analytical Services, Ltd. (AXYS)	PFAS	0.368	x	x	x	x	x	x	2-500mL HDPE	AXYS Method MLA-110, LC-MS/MS; see 'PFAS' analytical method information in Supplementary Information	--	--	--	--
Perfluorododecanesulfonate (PFDoS)	343629-43-6	PFAS	SGS AXYS Analytical Services, Ltd. (AXYS)	PFAS	0.368	x	x	x	x	x	x	2-500mL HDPE	AXYS Method MLA-110, LC-MS/MS; see 'PFAS' analytical method information in Supplementary Information	--	--	--	--
Perfluorodecanesulfonate (PFDS)	126105-34-8	PFAS	SGS AXYS Analytical Services, Ltd. (AXYS)	PFAS	0.368	x	x	x	x	x	x	2-500mL HDPE	AXYS Method MLA-110, LC-MS/MS; see 'PFAS' analytical method information in Supplementary Information	--	--	--	--
Perfluoro(2-ethoxyethane) sulfonic acide (PFEESA)	113507-82-7	PFAS	SGS AXYS Analytical Services, Ltd. (AXYS)	PFAS	0.368		x	x		x	x	2-500mL HDPE	AXYS Method MLA-110, LC-MS/MS; see 'PFAS' analytical method information in Supplementary Information	--	--	--	--
Perfluoroheptanoate (PFHpA)	120885-29-2	PFAS	SGS AXYS Analytical Services, Ltd. (AXYS)	PFAS	0.368	x	x	x	x	x	x	2-500mL HDPE	AXYS Method MLA-110, LC-MS/MS; see 'PFAS' analytical method information in Supplementary Information	--	--	--	--
Perfluoroheptanesulfonic acid (PFHpS)	146689-46-5	PFAS	SGS AXYS Analytical Services, Ltd. (AXYS)	PFAS	0.368	x	x	x	x	x	x	2-500mL HDPE	AXYS Method MLA-110, LC-MS/MS; see 'PFAS' analytical method information in Supplementary Information	--	--	--	--
Perfluorohexanoate (PFHxA)	92612-52-7	PFAS	SGS AXYS Analytical Services, Ltd. (AXYS)	PFAS	0.368	x	x	x	x	x	x	2-500mL HDPE	AXYS Method MLA-110, LC-MS/MS; see 'PFAS' analytical method information in Supplementary Information	200	HRL	Short Term	MDH (2024)
Perfluorohexanesulfonate (PFHxS)	108427-53-8	PFAS	SGS AXYS Analytical Services, Ltd. (AXYS)	PFAS	0.368	x	x	x	x	x	x	2-500mL HDPE	AXYS Method MLA-110, LC-MS/MS; see 'PFAS' analytical method information in Supplementary Information	47	HRL	Short Term	MDH (2024)
Perfluoro-4-methoxybutanoic acid (PFMBA)	863090-89-5	PFAS	SGS AXYS Analytical Services, Ltd. (AXYS)	PFAS	0.368		x	x		x	x	2-500mL HDPE	AXYS Method MLA-110, LC-MS/MS; see 'PFAS' analytical method information in Supplementary Information	--	--	--	--
Perfluoro-3-methoxypropanoic acid (PFMPA)	--	PFAS	SGS AXYS Analytical Services, Ltd. (AXYS)	PFAS	0.736		x	x		x	x	2-500mL HDPE	AXYS Method MLA-110, LC-MS/MS; see 'PFAS' analytical method information in Supplementary Information	--	--	--	--
Perfluorononanoate (PFNA)	72007-68-2	PFAS	SGS AXYS Analytical Services, Ltd. (AXYS)	PFAS	0.368	x	x	x	x	x	x	2-500mL HDPE	AXYS Method MLA-110, LC-MS/MS; see 'PFAS' analytical method information in Supplementary Information	--	--	--	--
Perfluorononanesulfonate (PFNS)	474511-07-4	PFAS	SGS AXYS Analytical Services, Ltd. (AXYS)	PFAS	0.368	x	x	x	x	x	x	2-500mL HDPE	AXYS Method MLA-110, LC-MS/MS; see 'PFAS' analytical method information in Supplementary Information	--	--	--	--
Perfluorooctanoate (PFOA)	45285-51-6	PFAS	SGS AXYS Analytical Services, Ltd. (AXYS)	PFAS	0.368	x	x	x	x	x	x	2-500mL HDPE	AXYS Method MLA-110, LC-MS/MS; see 'PFAS' analytical method information in Supplementary Information	0.0079	HBV	Short Term	MDH (2024)
Perfluorooctanesulfonate (PFOS)	45298-90-6	PFAS	SGS AXYS Analytical Services, Ltd. (AXYS)	PFAS	0.368	x	x	x	x	x	x	2-500mL HDPE	AXYS Method MLA-110, LC-MS/MS; see 'PFAS' analytical method information in Supplementary Information	2.3	HBV	Chronic	MDH (2024)
Perfluorooctanesulfonamide (PFOSA)	754-91-6	PFAS	SGS AXYS Analytical Services, Ltd. (AXYS)	PFAS	0.368	x	x	x	x	x	x	2-500mL HDPE	AXYS Method MLA-110, LC-MS/MS; see 'PFAS' analytical method information in Supplementary Information	--	--	--	--
Perfluoropentanoate (PFPeA)	45167-47-3	PFAS	SGS AXYS Analytical Services, Ltd. (AXYS)	PFAS	0.736	x	x	x	x	x	x	2-500mL HDPE	AXYS Method MLA-110, LC-MS/MS; see 'PFAS' analytical method information in Supplementary Information	--	--	--	--
Perfluoropentanesulfonate (PFPeS)	175905-36-9	PFAS	SGS AXYS Analytical Services, Ltd. (AXYS)	PFAS	0.37	x	x	x	x	x	x	2-500mL HDPE	AXYS Method MLA-110, LC-MS/MS; see 'PFAS' analytical method information in Supplementary Information	--	--	--	--
Perfluorotetradecanoate (PFTeDA)	365971-87-5	PFAS	SGS AXYS Analytical Services, Ltd. (AXYS)	PFAS	0.368	x	x	x	x	x	x	2-500mL HDPE	AXYS Method MLA-110, LC-MS/MS; see 'PFAS' analytical method information in Supplementary Information	--	--	--	--
Perfluorotidecanoate (PFTrDA)	862374-87-6	PFAS	SGS AXYS Analytical Services, Ltd. (AXYS)	PFAS	0.368	x	x	x	x	x	x	2-500mL HDPE	AXYS Method MLA-110, LC-MS/MS; see 'PFAS' analytical method information in Supplementary Information	--	--	--	--
Perfluoroundecanoate (PFUnA)	196859-54-8	PFAS	SGS AXYS Analytical Services, Ltd. (AXYS)	PFAS	0.368	x	x	x	x	x	x	2-500mL HDPE	AXYS Method MLA-110, LC-MS/MS; see 'PFAS' analytical method information in Supplementary Information	--	--	--	--
Phenanthrene	85-01-8	PAH	U.S. Geological Survey National Water Quality Laboratory	Wastewater indicator	0.02	x			x		x	1L amber glass	Zaugg et al. (2006)	--	--	--	--
Phenazopyridine	94-78-0	Pharmaceutical	U.S. Geological Survey National Water Quality Laboratory	Pharmaceutical	13	x			x		x	20mL amber glass, filtered	Furlong et al. (2014)	--	--	--	--
Phendimetrazine	634-03-7	Pharmaceutical	U.S. Geological Survey National Water Quality Laboratory	Pharmaceutical	20	x			x		x	20mL amber glass, filtered	Furlong et al. (2014)	--	--	--	--
Phenol	108-95-2	Multi use	U.S. Geological Survey National Water Quality Laboratory	Wastewater indicator	0.16	x			x		x	1L amber glass	Zaugg et al. (2006)	--	--	--	--
Phenytoin	57-41-0	Pharmaceutical	U.S. Geological Survey National Water Quality Laboratory	Pharmaceutical	188	x			x		x	20mL amber glass, filtered	Furlong et al. (2014)	--	--	--	--
Phorate	298-02-2	Pesticide	U.S. Geological Survey National Water Quality Laboratory	Pesticide	11	x	x	x			x	20mL amber glass, filtered	Sandstrom et al. (2015)	1000	RAV	Modified short term	MDH (2023)
Phorate oxon	2600-69-3	Pesticide	U.S. Geological Survey National Water Quality Laboratory	Pesticide	55	x	x	x			x	20mL amber glass, filtered	Sandstrom et al. (2015)	--	--	--	--
Phorate oxon sulfone	2588-06-9	Pesticide	U.S. Geological Survey National Water Quality Laboratory	Pesticide	20	x	x	x			x	20mL amber glass, filtered	Sandstrom et al. (2015)	--	--	--	--
Phorate oxon sulfoxide	2588-05-8	Pesticide	U.S. Geological Survey National Water Quality Laboratory	Pesticide	7	x	x	x			x	20mL amber glass, filtered	Sandstrom et al. (2015)	20	RAV	Modified short term	MDH (2023)
Phorate sulfone	2588-04-7	Pesticide	U.S. Geological Survey National Water Quality Laboratory	Pesticide	36	x	x	x			x	20mL amber glass, filtered	Sandstrom et al. (2015)	500000	RAV	Modified short term	MDH (2023)
Phorate sulfoxide	2588-03-6	Pesticide	U.S. Geological Survey National Water Quality Laboratory	Pesticide	4.6	x	x	x			x	20mL amber glass, filtered	Sandstrom et al. (2015)	--	--	--	--
Phthalazinone	90004-07-2	Pesticide	U.S. Geological Survey National Water Quality Laboratory	Pesticide	15	x	x	x			x	20mL amber glass, filtered	Sandstrom et al. (2015)	--	--	--	--
Piperonyl butoxide	51-03-6	Pesticide	U.S. Geological Survey National Water Quality Laboratory	Pesticide	25	x	x	x			x	20mL amber glass, filtered	Sandstrom et al. (2015)	40000	RAV	Modified short term	MDH (2023)	x
Piperonyl butoxide	51-03-6	Pesticide	U.S. Geological Survey National Water Quality Laboratory	Pharmaceutical	60				x			20mL amber glass, filtered	Furlong et al. (2014)	40000	RAV	Modified short term	MDH (2023)
Prednisolone	50-24-8	Pharmaceutical	U.S. Geological Survey National Water Quality Laboratory	Pharmaceutical	150	x			x		x	20mL amber glass, filtered	Furlong et al. (2014)	6	RAV	Modified short term	MDH (2018)
Prednisone	53-03-2	Pharmaceutical	U.S. Geological Survey National Water Quality Laboratory	Pharmaceutical	105	x			x		x	20mL amber glass, filtered	Furlong et al. (2014)	6	RAV	Modified short term	MDH (2018)
Profenofos	41198-08-7	Pesticide	U.S. Geological Survey National Water Quality Laboratory	Pesticide	3	x	x	x			x	20mL amber glass, filtered	Sandstrom et al. (2015)	--	--	--	--
Progesterone	57-83-0	Hormone	SGS AXYS Analytical Services, Ltd. (AXYS)	Hormone	0.381	x						2-500mL HDPE	AXYS Method MLA-075, LC-MS/MS; see 'Pharmaceuticals and hormones' analytical method information in Supplementary Information	200	RAV	Modified short term	MDH (2018)
Promethazine	60-87-7	Pharmaceutical	U.S. Geological Survey National Water Quality Laboratory	Pharmaceutical	114	x			x		x	20mL amber glass, filtered	Furlong et al. (2014)	200	RAV	Modified short term	MDH (2018)
Prometon	1610-18-0	Pesticide	U.S. Geological Survey National Water Quality Laboratory	Pesticide	4	x	x	x			x	20mL amber glass, filtered	Sandstrom et al. (2015)	10000	RAV	Modified short term	MDH (2023)	x
Prometon	1610-18-0	Pesticide	U.S. Geological Survey National Water Quality Laboratory	Wastewater indicator	0.16				x			1L amber glass	Zaugg et al. (2006)	10000	RAV	Modified short term	MDH (2023)
Prometryn	7287-19-6	Pesticide	U.S. Geological Survey National Water Quality Laboratory	Pesticide	4.2	x	x	x			x	20mL amber glass, filtered	Sandstrom et al. (2015)	100000	RAV	Modified short term	MDH (2023)
Propanil	709-98-8	Pesticide	U.S. Geological Survey National Water Quality Laboratory	Pesticide	12	x	x	x			x	20mL amber glass, filtered	Sandstrom et al. (2015)	--	--	--	--
Propargite	2312-35-8	Pesticide	U.S. Geological Survey National Water Quality Laboratory	Pesticide	2	x	x	x			x	20mL amber glass, filtered	Sandstrom et al. (2015)	--	--	--	--
Propazine	139-40-2	Pesticide	U.S. Geological Survey National Water Quality Laboratory	Pesticide	3.2	x	x	x			x	20mL amber glass, filtered	Sandstrom et al. (2015)	--	--	--	--
Propiconazole	60207-90-1	Pesticide	U.S. Geological Survey National Water Quality Laboratory	Pesticide	6	x	x	x			x	20mL amber glass, filtered	Sandstrom et al. (2015)	90000	RAV	Modified short term	MDH (2023)
Propoxur	114-26-1	Pesticide	U.S. Geological Survey National Water Quality Laboratory	Pesticide	3.2	x	x	x			x	20mL amber glass, filtered	Sandstrom et al. (2015)	--	--	--	--
Propoxyphene	469-62-5	Pharmaceutical	U.S. Geological Survey National Water Quality Laboratory	Pharmaceutical	28	x			x		x	20mL amber glass, filtered	Furlong et al. (2014)	4000	RAV	Modified short term	MDH (2018)
Propranolol	525-66-6	Pharmaceutical	U.S. Geological Survey National Water Quality Laboratory	Pharmaceutical	26	x			x		x	20mL amber glass, filtered	Furlong et al. (2014)	4000	RAV	Modified short term	MDH (2018)
Propyzamide	23950-58-5	Pesticide	U.S. Geological Survey National Water Quality Laboratory	Pesticide	2.4	x	x	x			x	20mL amber glass, filtered	Sandstrom et al. (2015)	--	--	--	--
Prosulfuron	94125-34-5	Pesticide	U.S. Geological Survey National Water Quality Laboratory	Pesticide	10	x	x	x			x	20mL amber glass, filtered	Sandstrom et al. (2015)	--	--	--	--
Pseudoephedrine + Ephedrine	--	Pharmaceutical	Minnesota Department of Health (MDH)	Illicit drug	0.78	x						250mL amber glass, acidified with formic acid	MDH HPLC-MS/MS; see 'Illicit drugs' analytical method information in Supplementary Information	--	--	--	--	x
Pseudoephedrine + Ephedrine	--	Pharmaceutical	U.S. Geological Survey National Water Quality Laboratory	Pharmaceutical	6				x		x	20mL amber glass, filtered	Furlong et al. (2014)	--	--	--	--
Pyraclostrobin	175013-18-0	Pesticide	U.S. Geological Survey National Water Quality Laboratory	Pesticide	2.4	x	x	x			x	20mL amber glass, filtered	Sandstrom et al. (2015)	100000	HBV	Short Term	MDH (2024)
Pyrene	129-00-0	PAH	U.S. Geological Survey National Water Quality Laboratory	Wastewater indicator	0.02	x			x		x	1L amber glass	Zaugg et al. (2006)	50000	HRL	Chronic	MDH (2024)
Pyridaben	96489-71-3	Pesticide	U.S. Geological Survey National Water Quality Laboratory	Pesticide	2.4	x	x	x			x	20mL amber glass, filtered	Sandstrom et al. (2015)	--	--	--	--
Pyrimidinol	2814-20-2	Pesticide	U.S. Geological Survey National Water Quality Laboratory	Pesticide	8	x	x	x			x	20mL amber glass, filtered	Sandstrom et al. (2015)	--	--	--	--
Pyriproxyfen	95737-68-1	Pesticide	U.S. Geological Survey National Water Quality Laboratory	Pesticide	3	x	x	x			x	20mL amber glass, filtered	Sandstrom et al. (2015)	500000	RAV	Modified short term	MDH (2023)
Quinine	130-95-0	Pharmaceutical	U.S. Geological Survey National Water Quality Laboratory	Pharmaceutical	80	x			x		x	20mL amber glass, filtered	Furlong et al. (2014)	--	--	--	--
Ractopamine	97825-25-7	Pharmaceutical	U.S. Geological Survey National Water Quality Laboratory	Pharmaceutical	20	x			x		x	20mL amber glass, filtered	Furlong et al. (2014)	--	--	--	--
Raloxifene	84449-90-1	Pharmaceutical	U.S. Geological Survey National Water Quality Laboratory	Pharmaceutical	80	x			x		x	20mL amber glass, filtered	Furlong et al. (2014)	--	--	--	--
Ranitidine	66357-35-5	Pharmaceutical	U.S. Geological Survey National Water Quality Laboratory	Pharmaceutical	192	x			x		x	20mL amber glass, filtered	Furlong et al. (2014)	60000	RAV	Modified short term	MDH (2018)
Rosuvastatin	287714-41-4	Pharmaceutical	SGS AXYS Analytical Services, Ltd. (AXYS)	Pharmaceutical	3.67	x			x	x	x	2-500mL HDPE	AXYS Method MLA-075, LC-MS/MS; see 'Pharmaceuticals and hormones' analytical method information in Supplementary Information	20	RAV	Modified short term	MDH (2018)
Roxithromycin	80214-83-1	Pharmaceutical	SGS AXYS Analytical Services, Ltd. (AXYS)	Pharmaceutical	0.275	x			x	x	x	2-500mL HDPE	AXYS Method MLA-075, LC-MS/MS; see 'Pharmaceuticals and hormones' analytical method information in Supplementary Information	--	--	--	--
Sarafloxacin	98105-99-8	Pharmaceutical	SGS AXYS Analytical Services, Ltd. (AXYS)	Pharmaceutical	100	x			x	x	x	2-500mL HDPE	AXYS Method MLA-075, LC-MS/MS; see 'Pharmaceuticals and hormones' analytical method information in Supplementary Information	--	--	--	--
sec-Acetochlor oxalinic acid (OA)	152019-74-4	Pesticide	U.S. Geological Survey National Water Quality Laboratory	Pesticide	55	x	x	x			x	20mL amber glass, filtered	Sandstrom et al. (2015)	--	--	--	--
Sertraline	79617-96-2	Pharmaceutical	U.S. Geological Survey National Water Quality Laboratory	Pharmaceutical	16	x			x		x	20mL amber glass, filtered	Furlong et al. (2014)	300	RAV	Modified short term	MDH (2018)
Siduron	1982-49-6	Pesticide	U.S. Geological Survey National Water Quality Laboratory	Pesticide	5	x	x	x			x	20mL amber glass, filtered	Sandstrom et al. (2015)	200000	RAV	Modified short term	MDH (2023)
Simazine	122-34-9	Pesticide	U.S. Geological Survey National Water Quality Laboratory	Pesticide	7.2	x	x	x			x	20mL amber glass, filtered	Sandstrom et al. (2015)	4000	HRLMCL	Chronic	MDH (2024)
Sitagliptin	486460-32-6	Pharmaceutical	U.S. Geological Survey National Water Quality Laboratory	Pharmaceutical	97	x			x		x	20mL amber glass, filtered	Furlong et al. (2014)	400	RAV	Modified short term	MDH (2018)
Sulfachloropyridazine	80-32-0	Pharmaceutical	SGS AXYS Analytical Services, Ltd. (AXYS)	Pharmaceutical	1.38	x			x	x	x	2-500mL HDPE	AXYS Method MLA-075, LC-MS/MS; see 'Pharmaceuticals and hormones' analytical method information in Supplementary Information	--	--	--	--
Sulfadiazine	68-35-9	Pharmaceutical	SGS AXYS Analytical Services, Ltd. (AXYS)	Pharmaceutical	1.38	x			x	x	x	2-500mL HDPE	AXYS Method MLA-075, LC-MS/MS; see 'Pharmaceuticals and hormones' analytical method information in Supplementary Information	7000	RAV	Modified short term	MDH (2018)
Sulfadimethoxine	122-11-2	Pharmaceutical	SGS AXYS Analytical Services, Ltd. (AXYS)	Pharmaceutical	0.275	x			x	x	x	2-500mL HDPE	AXYS Method MLA-075, LC-MS/MS; see 'Pharmaceuticals and hormones' analytical method information in Supplementary Information	--	--	--	--
Sulfamerazine	127-79-7	Pharmaceutical	SGS AXYS Analytical Services, Ltd. (AXYS)	Pharmaceutical	0.558	x			x	x	x	2-500mL HDPE	AXYS Method MLA-075, LC-MS/MS; see 'Pharmaceuticals and hormones' analytical method information in Supplementary Information	--	--	--	--
Sulfamethazine	57-68-1	Pharmaceutical	SGS AXYS Analytical Services, Ltd. (AXYS)	Pharmaceutical	0.558	x			x	x	x	2-500mL HDPE	AXYS Method MLA-075, LC-MS/MS; see 'Pharmaceuticals and hormones' analytical method information in Supplementary Information	100000	HRL	Short Term	MDH (2024)
Sulfamethizole	144-82-1	Pharmaceutical	SGS AXYS Analytical Services, Ltd. (AXYS)	Pharmaceutical	0.55	x			x	x	x	2-500mL HDPE	AXYS Method MLA-075, LC-MS/MS; see 'Pharmaceuticals and hormones' analytical method information in Supplementary Information	--	--	--	--
Sulfamethoxazole	723-46-6	Pharmaceutical	SGS AXYS Analytical Services, Ltd. (AXYS)	Pharmaceutical	0.558	x			x	x	x	2-500mL HDPE	AXYS Method MLA-075, LC-MS/MS; see 'Pharmaceuticals and hormones' analytical method information in Supplementary Information	--	--	--	--
Sulfanilamide	63-74-1	Pharmaceutical	SGS AXYS Analytical Services, Ltd. (AXYS)	Pharmaceutical	13.8	x			x	x	x	2-500mL HDPE	AXYS Method MLA-075, LC-MS/MS; see 'Pharmaceuticals and hormones' analytical method information in Supplementary Information	--	--	--	--
Sulfathiazole	72-14-0	Pharmaceutical	SGS AXYS Analytical Services, Ltd. (AXYS)	Pharmaceutical	1.38	x			x	x	x	2-500mL HDPE	AXYS Method MLA-075, LC-MS/MS; see 'Pharmaceuticals and hormones' analytical method information in Supplementary Information	--	--	--	--
Sulfentrazone	122836-35-5	Pesticide	U.S. Geological Survey National Water Quality Laboratory	Pesticide	18	x	x	x			x	20mL amber glass, filtered	Sandstrom et al. (2015)	200000	RAV	Modified short term	MDH (2023)
Sulfometuron-methyl	74222-97-2	Pesticide	U.S. Geological Survey National Water Quality Laboratory	Pesticide	4	x	x	x			x	20mL amber glass, filtered	Sandstrom et al. (2015)	100000	RAV	Modified short term	MDH (2023)
Sulfosulfuron	141776-32-1	Pesticide	U.S. Geological Survey National Water Quality Laboratory	Pesticide	11	x	x	x			x	20mL amber glass, filtered	Sandstrom et al. (2015)	--	--	--	--
Tamoxifen	10540-29-1	Pharmaceutical	SGS AXYS Analytical Services, Ltd. (AXYS)	Pharmaceutical	0.367	x			x	x	x	2-500mL HDPE	AXYS Method MLA-075, LC-MS/MS; see 'Pharmaceuticals and hormones' analytical method information in Supplementary Information	--	--	--	--
Tebuconazole	107534-96-3	Pesticide	U.S. Geological Survey National Water Quality Laboratory	Pesticide	15	x	x	x			x	20mL amber glass, filtered	Sandstrom et al. (2015)	30000	RAV	Modified short term	MDH (2023)
Tebufenozide	112410-23-8	Pesticide	U.S. Geological Survey National Water Quality Laboratory	Pesticide	2	x	x	x			x	20mL amber glass, filtered	Sandstrom et al. (2015)	--	--	--	--
Tebupirimfos	96182-53-5	Pesticide	U.S. Geological Survey National Water Quality Laboratory	Pesticide	2	x	x	x			x	20mL amber glass, filtered	Sandstrom et al. (2015)	0.07	RAV	Modified short term	MDH (2023)
Tebupirimfos oxon	1035330-36-9	Pesticide	U.S. Geological Survey National Water Quality Laboratory	Pesticide	2	x	x				x	20mL amber glass, filtered	Sandstrom et al. (2015)	--	--	--	--
Tebuthiuron	34014-18-1	Pesticide	U.S. Geological Survey National Water Quality Laboratory	Pesticide	3	x	x	x			x	20mL amber glass, filtered	Sandstrom et al. (2015)	200000	RAV	Modified short term	MDH (2023)
Tebuthiuron TP 104	59962-53-7	Pesticide	U.S. Geological Survey National Water Quality Laboratory	Pesticide	5.6	x	x	x			x	20mL amber glass, filtered	Sandstrom et al. (2015)	--	--	--	--
Tebuthiuron TP 108	39222-73-6	Pesticide	U.S. Geological Survey National Water Quality Laboratory	Pesticide	10	x	x	x			x	20mL amber glass, filtered	Sandstrom et al. (2015)	--	--	--	--
Tebuthiuron TP 109	59962-54-8	Pesticide	U.S. Geological Survey National Water Quality Laboratory	Pesticide	11	x	x	x			x	20mL amber glass, filtered	Sandstrom et al. (2015)	--	--	--	--
Tebuthiuron TP 109 (OH)	139888-73-6	Pesticide	U.S. Geological Survey National Water Quality Laboratory	Pesticide	38	x	x				x	20mL amber glass, filtered	Sandstrom et al. (2015)	--	--	--	--
Temazepam	846-50-4	Pharmaceutical	U.S. Geological Survey National Water Quality Laboratory	Pharmaceutical	18	x			x		x	20mL amber glass, filtered	Furlong et al. (2014)	80	RAV	Modified short term	MDH (2018)
Teniposide	29767-20-2	Pharmaceutical	SGS AXYS Analytical Services, Ltd. (AXYS)	Pharmaceutical	3.67	x			x	x	x	2-500mL HDPE	AXYS Method MLA-075, LC-MS/MS; see 'Pharmaceuticals and hormones' analytical method information in Supplementary Information	--	--	--	--
Terbacil	5902-51-2	Pesticide	U.S. Geological Survey National Water Quality Laboratory	Pesticide	21	x	x	x			x	20mL amber glass, filtered	Sandstrom et al. (2015)	10000	RAV	Modified short term	MDH (2023)
Terbufos	13071-79-9	Pesticide	U.S. Geological Survey National Water Quality Laboratory	Pesticide	6.8	x	x	x			x	20mL amber glass, filtered	Sandstrom et al. (2015)	100	RAV	Modified short term	MDH (2023)
Terbufos oxon	56070-14-5	Pesticide	U.S. Geological Survey National Water Quality Laboratory	Pesticide	4	x	x	x			x	20mL amber glass, filtered	Sandstrom et al. (2015)	--	--	--	--
Terbufos oxon sulfone	56070-15-6	Pesticide	U.S. Geological Survey National Water Quality Laboratory	Pesticide	11	x	x	x			x	20mL amber glass, filtered	Sandstrom et al. (2015)	--	--	--	--
Terbufos oxon sulfoxide	56165-57-2	Pesticide	U.S. Geological Survey National Water Quality Laboratory	Pesticide	4	x	x	x			x	20mL amber glass, filtered	Sandstrom et al. (2015)	--	--	--	--
Terbufos sulfone	56070-16-7	Pesticide	U.S. Geological Survey National Water Quality Laboratory	Pesticide	11	x	x	x			x	20mL amber glass, filtered	Sandstrom et al. (2015)	--	--	--	--
Terbufos sulfoxide	10548-10-4	Pesticide	U.S. Geological Survey National Water Quality Laboratory	Pesticide	3	x	x	x			x	20mL amber glass, filtered	Sandstrom et al. (2015)	--	--	--	--
Terbuthylazine	5915-41-3	Pesticide	U.S. Geological Survey National Water Quality Laboratory	Pesticide	3.6	x	x	x			x	20mL amber glass, filtered	Sandstrom et al. (2015)	--	--	--	--
Testosterone	58-22-0	Hormone	SGS AXYS Analytical Services, Ltd. (AXYS)	Hormone	0.381	x						2-500mL HDPE	AXYS Method MLA-075, LC-MS/MS; see 'Pharmaceuticals and hormones' analytical method information in Supplementary Information	--	--	--	--
Tetrachloroethene	127-18-4	Industrial	U.S. Geological Survey National Water Quality Laboratory	Wastewater indicator	0.16	x			x		x	1L amber glass	Zaugg et al. (2006)	4000	HRL	Cancer	MDH (2024)
Tetraconazole	112281-77-3	Pesticide	U.S. Geological Survey National Water Quality Laboratory	Pesticide	7	x	x	x			x	20mL amber glass, filtered	Sandstrom et al. (2015)	4000	RAV	Cancer	MDH (2023)
Theophylline	58-55-9	Pharmaceutical	U.S. Geological Survey National Water Quality Laboratory	Pharmaceutical	80	x			x		x	20mL amber glass, filtered	Furlong et al. (2014)	--	--	--	--
Thiabendazole	148-79-8	Pharmaceutical	SGS AXYS Analytical Services, Ltd. (AXYS)	Pharmaceutical	1.38	x			x	x	x	2-500mL HDPE	AXYS Method MLA-075, LC-MS/MS; see 'Pharmaceuticals and hormones' analytical method information in Supplementary Information	--	--	--	--
Thiobencarb	28249-77-6	Pesticide	U.S. Geological Survey National Water Quality Laboratory	Pesticide	4.2	x	x	x			x	20mL amber glass, filtered	Sandstrom et al. (2015)	20000	RAV	Modified short term	MDH (2023)
Tiotropium	186691-13-4	Pharmaceutical	U.S. Geological Survey National Water Quality Laboratory	Pharmaceutical	200	x			x		x	20mL amber glass, filtered	Furlong et al. (2014)	--	--	--	--
Tramadol	27203-92-5	Pharmaceutical	U.S. Geological Survey National Water Quality Laboratory	Pharmaceutical	7.4	x			x		x	20mL amber glass, filtered	Furlong et al. (2014)	7000	RAV	Modified short term	MDH (2018)
trans-Permethrin	61949-77-7	Pesticide	U.S. Geological Survey National Water Quality Laboratory	Pesticide	3.8	x	x	x			x	20mL amber glass, filtered	Sandstrom et al. (2015)	--	--	--	--
Tri(2-butoxyethyl) phosphate (TBEP)	78-51-3	Flame retardant	U.S. Geological Survey National Water Quality Laboratory	Wastewater indicator	0.64	x			x		x	1L amber glass	Zaugg et al. (2006)	30000	HRL	Short Term	MDH (2024)
Tri(2-chloroethyl) phosphate (TCEP)	115-96-8	Flame retardant	U.S. Geological Survey National Water Quality Laboratory	Wastewater indicator	0.16	x			x		x	1L amber glass	Zaugg et al. (2006)	5000	HRL	Cancer	MDH (2024)
Triallate	2303-17-5	Pesticide	U.S. Geological Survey National Water Quality Laboratory	Pesticide	12	x	x	x			x	20mL amber glass, filtered	Sandstrom et al. (2015)	1000	RAV	Cancer	MDH (2023)
Triamterene	396-01-0	Pharmaceutical	U.S. Geological Survey National Water Quality Laboratory	Pharmaceutical	5.2	x			x		x	20mL amber glass, filtered	Furlong et al. (2014)	4000	RAV	Modified short term	MDH (2018)
Tribufos	78-48-8	Pesticide	U.S. Geological Survey National Water Quality Laboratory	Pesticide	2	x	x	x			x	20mL amber glass, filtered	Sandstrom et al. (2015)	--	--	--	--
Tributyl phosphate	126-73-8	Multi use	U.S. Geological Survey National Water Quality Laboratory	Wastewater indicator	0.064	x			x		x	1L amber glass	Zaugg et al. (2006)	--	--	--	--
Triclocarban	101-20-2	Lifestyle	SGS AXYS Analytical Services, Ltd. (AXYS)	Pharmaceutical	0.383	x						2-500mL HDPE	AXYS Method MLA-075, LC-MS/MS; see 'Pharmaceuticals and hormones' analytical method information in Supplementary Information	100000	RAA	Chronic	MDH (2024)
Triclopyr	55335-06-3	Pesticide	U.S. Geological Survey National Water Quality Laboratory	Pesticide	88	x	x	x			x	20mL amber glass, filtered	Sandstrom et al. (2015)	80000	RAV	Modified short term	MDH (2023)
Triclosan	3380-34-5	Lifestyle	SGS AXYS Analytical Services, Ltd. (AXYS)	Pharmaceutical	118	x						2-500mL HDPE	AXYS Method MLA-075, LC-MS/MS; see 'Pharmaceuticals and hormones' analytical method information in Supplementary Information	--	--	--	--
Triethyl citrate	77-93-0	Flavor fragrance	U.S. Geological Survey National Water Quality Laboratory	Wastewater indicator	0.04	x			x		x	1L amber glass	Zaugg et al. (2006)	--	--	--	--
Trifloxystrobin	141517-21-7	Pesticide	U.S. Geological Survey National Water Quality Laboratory	Pesticide	2.8	x	x	x			x	20mL amber glass, filtered	Sandstrom et al. (2015)	50000	RAV	Modified short term	MDH (2023)
Trimethoprim	738-70-5	Pharmaceutical	SGS AXYS Analytical Services, Ltd. (AXYS)	Pharmaceutical	1.38	x			x	x	x	2-500mL HDPE	AXYS Method MLA-075, LC-MS/MS; see 'Pharmaceuticals and hormones' analytical method information in Supplementary Information	--	--	--	--
Triphenyl phosphate	115-86-6	Flame retardant	U.S. Geological Survey National Water Quality Laboratory	Wastewater indicator	0.08	x			x		x	1L amber glass	Zaugg et al. (2006)	--	--	--	--
Tris(dichloroisopropyl) phosphate (TDIP)	13674-87-8	Flame retardant	U.S. Geological Survey National Water Quality Laboratory	Wastewater indicator	0.32	x			x		x	1L amber glass	Zaugg et al. (2006)	800	HRL	Cancer	MDH (2024)
Tylosin	1401-69-0	Pharmaceutical	SGS AXYS Analytical Services, Ltd. (AXYS)	Pharmaceutical	5.5	x			x	x	x	2-500mL HDPE	AXYS Method MLA-075, LC-MS/MS; see 'Pharmaceuticals and hormones' analytical method information in Supplementary Information	--	--	--	--
Valacyclovir	124832-26-4	Pharmaceutical	U.S. Geological Survey National Water Quality Laboratory	Pharmaceutical	163	x			x		x	20mL amber glass, filtered	Furlong et al. (2014)	--	--	--	--
Venlafaxine	93413-69-5	Pharmaceutical	SGS AXYS Analytical Services, Ltd. (AXYS)	Pharmaceutical	0.367	x			x	x	x	2-500mL HDPE	AXYS Method MLA-075, LC-MS/MS; see 'Pharmaceuticals and hormones' analytical method information in Supplementary Information	--	--	--	--
Verapamil	52-53-9	Pharmaceutical	U.S. Geological Survey National Water Quality Laboratory	Pharmaceutical	140	x			x		x	20mL amber glass, filtered	Furlong et al. (2014)	--	--	--	--
Virginiamycin M1	21411-53-0	Pharmaceutical	SGS AXYS Analytical Services, Ltd. (AXYS)	Pharmaceutical	2.75	x			x	x	x	2-500mL HDPE	AXYS Method MLA-075, LC-MS/MS; see 'Pharmaceuticals and hormones' analytical method information in Supplementary Information	--	--	--	--
Warfarin	81-81-2	Pharmaceutical	SGS AXYS Analytical Services, Ltd. (AXYS)	Pharmaceutical	0.383	x						2-500mL HDPE	AXYS Method MLA-075, LC-MS/MS; see 'Pharmaceuticals and hormones' analytical method information in Supplementary Information	--	--	--	--
Zidovudine	30516-87-1	Pharmaceutical	SGS AXYS Analytical Services, Ltd. (AXYS)	Pharmaceutical	105	x			x	x	x	2-500mL HDPE	AXYS Method MLA-075, LC-MS/MS; see 'Pharmaceuticals and hormones' analytical method information in Supplementary Information	--	--	--	--
Furlong, E.T., Noriega, M.C., Kanagy, C.J., Kanagy, L.K., Coffey, L.J., Burkhardt, M.R., 2014, Determination of human-use pharmaceuticals in filtered water by direct aqueous injection-high performance liquid chromatography/tandem mass spectrometry: U.S. Geological Survey Techniques and Methods, book 5, chap. B10, 49p., http://dx.doi.org/10.3133/tmB510
Minnesota Department of Health (MDH), 2018, Pharmaceutical water screening values table, Available at https://www.health.state.mn.us/communities/environment/risk/guidance/dwec/pharmproj.html#:~:text=MDH%20developed%20a%20rapid%20assessment%20method%20for%20evaluating%20the%20health. Last accessed July 1, 2024.
Minnesota Department of Health (MDH), 2023, Pesticide rapid assessments table, Available at https://www.health.state.mn.us/communities/environment/risk/guidance/dwec/rapidpest.html#:~:text=MDH%20developed%20a%20rapid%20method%20to%20assess%20the,our%20assessments%20in%20an%20efficient%20and%20transparent%20manner. Last Accessed July 1, 2024.
Minnesota Department of Health (MDH), 2024, Human-health based water guidance table, Available at https://www.health.state.mn.us/communities/environment/risk/guidance/gw/table.html. Last accessed July 1, 2024.
Sandstrom, M.W., Kanagy, L.K., Anderson, C.A., Kanagy, C.J., 2015, Determination of pesticides and pesticide degradates in filtered water by direct aqueous-injection liquid chromatography-tandem mass spectrometry: U.S. Geological Survey Techniques and Methods, book 5, chap. B11, 54p., http://dx.doi.org/10.3133/tm5B11
U.S. Environmental Protection Agency (USEPA), 2007, Determination of triazine pesticides and their degradates in drinking water by liquid chromatography electropspray ionization tandem mass spectrometry (LC/ESI-MS/MS), EPA Document #: 815-B-07-002, 32 pp. Available at https://www.regulations.gov/document/EPA-HQ-OW-2012-0288-0017.
Zaugg, S.D., Smith, S.G., Schroeder, M.P., 2006, Determination of wastewater compounds in whole water by continuous liquid-liquid extraction and capillary-column gas chromatography/mass spectrometry: U.S. Geological Survey Techniques and Methods, book 5, chap. B4, 30p.

## Sheet: TableS3_surrogate summary
Table S3. Summary of contaminant surrogates analyzed in source and finished drinking waters collected throughout Minnesota, 2019-2022, including networks sampled, number of analyses (N), minimum percent recovery, mean percent recovery, median percent recovery, median percent recovery, maximum percent recovery, and the standard deviation. 'Groundwater agriculture' refers to groundwater sourced fac…
Contaminant	CASRN	Contaminant group	Analyzing laboratory	Laboratory group	Networks in which analyzed						N	Recovery (percent)
					Surface water	Groundwater agriculture (vulnerable)	Groundwater agriculture (non-vulnerable)	Groundwater wastewater (vulnerable)	Groundwater wastewater (non-vulnerable)	Groundwater agriculture & wastewater		Minimum	Mean	SD	Median	Maximum
17 alpha-Estradiol-d3	--	Hormone, surrogate	SGS AXYS Analytical Services, Ltd. (AXYS)	Hormone	x						6	38.1	81.8167	21.4455	90.85	91.5
17 alpha-Ethinyl-Estradiol-13C2	--	Hormone, surrogate	SGS AXYS Analytical Services, Ltd. (AXYS)	Hormone	x						6	36.8	75.6833	19.1642	82	86.9
17 alpha-Ethinyl-Estradiol-d4	--	Hormone, surrogate	SGS AXYS Analytical Services, Ltd. (AXYS)	Hormone	x						71	5.36	157.04	75.6381	154	425
17 beta-Estradiol 3-benzoate-d3	--	Hormone, surrogate	SGS AXYS Analytical Services, Ltd. (AXYS)	Hormone	x						36	42.8	74.7778	21.7987	73.2	129
17 beta-Estradiol-d4	--	Hormone, surrogate	SGS AXYS Analytical Services, Ltd. (AXYS)	Hormone	x						77	4.37	149.995	68.6606	153	389
2,4-D-d3	202480-67-9	Pesticide, surrogate	U.S. Geological Survey National Water Quality Laboratory	Pesticide	x	x	x			x	166	72.3	89.9545	6.6141	90.45	105
2-Hydroxy-ibuprofen-d6	--	Pharmaceutical, surrogate	U.S. Geological Survey National Water Quality Laboratory	Pharmaceutical	x						6	62.5	79.45	17.2017	73.55	102
3-Phenoxybenzoic acid-13C6	--	Pesticide, surrogate	U.S. Geological Survey National Water Quality Laboratory	Pesticide	x	x	x			x	166	89.8	102.522	4.94834	102.5	114
4:2 FTS-13C2	--	PFAS, surrogate	SGS AXYS Analytical Services, Ltd. (AXYS)	PFAS	x	x	x	x	x	x	252	54.5	109.238	23.1161	104	178
4-n-Nonylphenol-13C6	--	Alkylphenol, surrogate	SGS AXYS Analytical Services, Ltd. (AXYS)	Alkylphenol	x						42	0.125	65.8286	22.4786	72.1	91.3
4-Nonylphenol diethoxylate (NP2EO)-13C6	--	Alkylphenol, surrogate	SGS AXYS Analytical Services, Ltd. (AXYS)	Alkylphenol	x						69	0.128	37.1333	18.0785	36.5	87.7
6:2 FTS-13C2	--	PFAS, surrogate	SGS AXYS Analytical Services, Ltd. (AXYS)	PFAS	x	x	x	x	x	x	252	70.7	102.99	13.2899	102	135
8:2 FTS-13C2	--	PFAS, surrogate	SGS AXYS Analytical Services, Ltd. (AXYS)	PFAS	x	x	x	x	x	x	252	62.7	98.4631	13.4864	98.15	132
Acetaminophen-13C2,15N	--	Pharmaceutical, surrogate	SGS AXYS Analytical Services, Ltd. (AXYS)	Pharmaceutical	x			x	x	x	173	9.03	106.844	29.0233	105	183
Acetaminophen-d3	60902-28-5	Pharmaceutical, surrogate	U.S. Geological Survey National Water Quality Laboratory	Pharmaceutical	x			x		x	132	0	90.244	46.1905	100	172
Acetochlor-d11	1189897-44-6	Pesticide, surrogate	U.S. Geological Survey National Water Quality Laboratory	Pesticide	x	x	x			x	166	59.1	99.3776	11.2387	101	126
Alachlor-d13	1015856-63-9	Pesticide, surrogate	U.S. Geological Survey National Water Quality Laboratory	Pesticide	x	x	x			x	166	62.2	91.3379	11.6873	92.05	124
Albuterol-d9	1133418-26-4	Pharmaceutical, surrogate	U.S. Geological Survey National Water Quality Laboratory	Pharmaceutical	x			x		x	132	0.03	97.8876	43.3434	116	144
Amitriptyline-d3	--	Pharmaceutical, surrogate	U.S. Geological Survey National Water Quality Laboratory	Pharmaceutical	x			x		x	109	0.1	109.41	54.1783	121	207
Amphetamine-d6	73758-26-6	Pharmaceutical, surrogate	U.S. Geological Survey National Water Quality Laboratory	Pharmaceutical	x			x		x	132	29.2	97.9209	13.5888	99.75	122
Androstenedione-13C3	--	Hormone, surrogate	SGS AXYS Analytical Services, Ltd. (AXYS)	Hormone	x						36	81.4	94.925	7.10136	95.1	109
Androsterone-d4	--	Hormone, surrogate	SGS AXYS Analytical Services, Ltd. (AXYS)	Hormone	x						36	35.6	46.7056	8.2843	45.5	69.7
Azathioprine-13C4	--	Pharmaceutical, surrogate	SGS AXYS Analytical Services, Ltd. (AXYS)	Pharmaceutical	x			x	x	x	177	21.1	65.926	42.0381	50.8	229
Bisphenol A-d6	--	Industrial, surrogate	SGS AXYS Analytical Services, Ltd. (AXYS)	Pharmaceutical	x						77	11.3	91.5065	23.5176	90.9	149
Busulfan-d8	--	Pharmaceutical, surrogate	SGS AXYS Analytical Services, Ltd. (AXYS)	Pharmaceutical	x			x	x	x	177	55.8	96.6944	23.7815	91.7	173
Butachlor SA	187022-12-4	Pesticide, surrogate	U.S. Geological Survey National Water Quality Laboratory	Pesticide	x	x	x			x	166	76.6	98.6197	7.52379	98.2	126
Caffeine-(trimethyl-13C3)	78072-66-9	Lifestyle, surrogate	U.S. Geological Survey National Water Quality Laboratory	Pharmaceutical	x			x		x	132	78.9	97.3539	11.5476	97.45	136
Caffeine-13C3	--	Lifestyle, surrogate	SGS AXYS Analytical Services, Ltd. (AXYS)	Pharmaceutical	x			x	x	x	173	56.3	103.797	27.4009	103	218
Caffeine-d9	72238-85-8	Lifestyle, surrogate	U.S. Geological Survey National Water Quality Laboratory	Wastewater indicator	x			x		x	132	17.7	72.5472	19.1595	77.5	104
Carbamazepine-d10	--	Pharmaceutical, surrogate	SGS AXYS Analytical Services, Ltd. (AXYS)	Pharmaceutical	x			x	x	x	173	46.8	105.979	16.7663	107	144
Carbaryl-d7	362049-56-7	Pesticide, surrogate	U.S. Geological Survey National Water Quality Laboratory	Pesticide	x	x	x			x	166	15.8	94.6805	16.8662	96.55	127
Carbendazim-d4	291765-95-2	Pesticide, surrogate	U.S. Geological Survey National Water Quality Laboratory	Pesticide	x	x	x			x	157	0	84.5238	28.3759	93.5	125
Carbofuran-d3	1007459-98-4	Pesticide, surrogate	U.S. Geological Survey National Water Quality Laboratory	Pesticide	x	x	x			x	166	52.3	100.168	11.0105	102	123
Carisoprodol-d7	1218911-16-0	Pharmaceutical, surrogate	U.S. Geological Survey National Water Quality Laboratory	Pharmaceutical	x			x		x	132	84	102.394	8.65217	101	129
Ciprofloxacin-13C3,N12	--	Pharmaceutical, surrogate	SGS AXYS Analytical Services, Ltd. (AXYS)	Pharmaceutical	x			x	x	x	175	10.9	63.4931	23.6534	58.8	149
cis-Permethrin-13C6	--	Pesticide, surrogate	U.S. Geological Survey National Water Quality Laboratory	Pesticide	x	x	x			x	166	21.6	64.2244	24.7233	60.25	128
Citalopram-d6	--	Pharmaceutical, surrogate	SGS AXYS Analytical Services, Ltd. (AXYS)	Pharmaceutical	x			x	x	x	177	37.6	73.0695	13.5168	72.5	139
Clotrimazole-d5	--	Pharmaceutical, surrogate	SGS AXYS Analytical Services, Ltd. (AXYS)	Pharmaceutical	x			x	x	x	177	51.7	90.4441	17.613	88.7	170
Codeine-d6	371151-94-9	Pharmaceutical, surrogate	U.S. Geological Survey National Water Quality Laboratory	Pharmaceutical	x			x		x	132	0	102.449	39.2284	113	150
Colchicine-d6	--	Pharmaceutical, surrogate	SGS AXYS Analytical Services, Ltd. (AXYS)	Pharmaceutical	x			x	x	x	177	33.4	84.1215	18.4045	81.8	149
Cotinine-d3	110952-70-0	Lifestyle, surrogate	U.S. Geological Survey National Water Quality Laboratory	Pharmaceutical	x			x		x	132	85.9	97.8122	7.68135	95.6	116
Cyclophosphamide-d4	--	Pharmaceutical, surrogate	SGS AXYS Analytical Services, Ltd. (AXYS)	Pharmaceutical	x			x	x	x	177	21.2	72.7203	22.6518	67.9	144
Daunorubicin-13C-d3	--	Pharmaceutical, surrogate	SGS AXYS Analytical Services, Ltd. (AXYS)	Pharmaceutical	x			x	x	x	176	9.36	97.7378	32.3139	101.5	187
Decafluorobiphenyl	434-90-2	Industrial, surrogate	U.S. Geological Survey National Water Quality Laboratory	Wastewater indicator	x			x		x	132	34.7	62.3996	11.5812	63.25	103
Deethylatrazine (CIAT)-d6	--	Triazine, surrogate	U.S. Geological Survey National Water Quality Laboratory	Pesticide	x	x	x			x	166	23.5	86.6642	13.9742	89.3	122
Desmethyldiltiazem-d4	--	Pharmaceutical, surrogate	U.S. Geological Survey National Water Quality Laboratory	Pharmaceutical	x			x		x	132	0.2	109.177	37.6052	117	173
Desogestrel-13C2-d2	--	Hormone, surrogate	SGS AXYS Analytical Services, Ltd. (AXYS)	Hormone	x						35	12.5	67.2286	23.9803	67.9	124
Diatrizoic acid-d6	--	Pharmaceutical, surrogate	SGS AXYS Analytical Services, Ltd. (AXYS)	Pharmaceutical	x			x	x	x	177	4.12	11.8451	5.14928	11	36
Diazepam-d5	65854-76-4	Pharmaceutical, surrogate	U.S. Geological Survey National Water Quality Laboratory	Pharmaceutical	x			x		x	132	84.8	102.904	10.0619	101	124
Diazinon-d10	100155-47-3	Pesticide, surrogate	U.S. Geological Survey National Water Quality Laboratory	Pesticide	x	x	x			x	159	0	93.2399	29.3707	101	166
Diflubenzuron-d4	1219795-45-5	Pesticide, surrogate	U.S. Geological Survey National Water Quality Laboratory	Pesticide	x	x	x			x	155	0	89.3903	30.7179	99.6	122
Diltiazem-d3	1217623-80-7	Pharmaceutical, surrogate	U.S. Geological Survey National Water Quality Laboratory	Pharmaceutical	x			x		x	132	0	106.405	52.1593	125	177
Dimethachlor SA	--	Pesticide, surrogate	U.S. Geological Survey National Water Quality Laboratory	Pesticide	x	x	x			x	166	78.1	99.101	7.25116	99.5	118
Diphenhydramine-d3	--	Pharmaceutical, surrogate	U.S. Geological Survey National Water Quality Laboratory	Pharmaceutical	x			x		x	132	0.15	119.846	46.3552	132	180
Diuron-d6	--	Pesticide, surrogate	U.S. Geological Survey National Water Quality Laboratory	Pesticide	x	x	x			x	166	0.27	94.4976	15.71	97.05	118
Drospirenone-13C3	--	Pharmaceutical, surrogate	SGS AXYS Analytical Services, Ltd. (AXYS)	Pharmaceutical	x			x	x	x	177	22.2	86.3831	16.4867	85.9	141
Equilenin-d3	--	Hormone, surrogate	SGS AXYS Analytical Services, Ltd. (AXYS)	Hormone	x						5	79.6	83.94	6.26003	81.9	94.8
Erythromycin-13C2	--	Pharmaceutical, surrogate	SGS AXYS Analytical Services, Ltd. (AXYS)	Pharmaceutical	x			x	x	x	173	34.3	86.6503	28.1319	82	175
Erythromycin-13C-d3	959119-26-7	Pharmaceutical, surrogate	U.S. Geological Survey National Water Quality Laboratory	Pharmaceutical	x			x		x	132	0	115.906	48.6928	130	197
Estriol-d3	--	Hormone, surrogate	SGS AXYS Analytical Services, Ltd. (AXYS)	Hormone	x						6	16.5	25	7.821	23.45	39.8
Estrone-13C3	--	Hormone, surrogate	SGS AXYS Analytical Services, Ltd. (AXYS)	Hormone	x						6	48	95.5	23.3131	104.5	107
EtFOSAA-d5	--	PFAS, surrogate	SGS AXYS Analytical Services, Ltd. (AXYS)	PFAS	x	x	x	x	x	x	252	48.9	82.2873	15.1654	80.85	127
Etoposide-d3	--	Pharmaceutical, surrogate	SGS AXYS Analytical Services, Ltd. (AXYS)	Pharmaceutical	x			x	x	x	174	1.31	97.5571	29.7191	102.5	158
Ezetimibe-d4	1093659-90-5	Pharmaceutical, surrogate	U.S. Geological Survey National Water Quality Laboratory	Pharmaceutical	x			x		x	132	0	67.4481	37.4182	68.85	146
Fenofibrate-d6	1092484-56-4	Pharmaceutical, surrogate	U.S. Geological Survey National Water Quality Laboratory	Pharmaceutical	x			x		x	132	17	83.4725	23.8949	87.05	130
Fexofenadine-d10	1215900-18-7	Pharmaceutical, surrogate	U.S. Geological Survey National Water Quality Laboratory	Pharmaceutical	x			x		x	132	0.1	100.817	34.4317	107	148
Fluoranthene-d10	93951-69-0	PAH, surrogate	U.S. Geological Survey National Water Quality Laboratory	Wastewater indicator	x			x		x	132	11	89.1303	18.8987	95.55	120
Fluoxetine-d5	--	Pharmaceutical, surrogate	SGS AXYS Analytical Services, Ltd. (AXYS)	Pharmaceutical	x			x	x	x	173	32	95.8324	20.4107	96.4	149
Fluoxetine-d6	--	Pharmaceutical, surrogate	U.S. Geological Survey National Water Quality Laboratory	Pharmaceutical	x			x		x	132	30.1	92.1638	28.9077	93.65	163
Fluvoxamine-d4	1432075-74-5	Pharmaceutical, surrogate	U.S. Geological Survey National Water Quality Laboratory	Pharmaceutical	x			x		x	132	5.5	102.257	31.9948	110	171
Furosemide-d5	--	Pharmaceutical, surrogate	SGS AXYS Analytical Services, Ltd. (AXYS)	Pharmaceutical	x						6	68.4	94.8667	13.6167	98.95	106
Gemfibrozil-d6	--	Pharmaceutical, surrogate	SGS AXYS Analytical Services, Ltd. (AXYS)	Pharmaceutical	x						77	3.92	99.3574	30.4632	102	175
Glipizide-d11	--	Pharmaceutical, surrogate	SGS AXYS Analytical Services, Ltd. (AXYS)	Pharmaceutical	x						77	71.7	118.994	23.8724	115	177
Glyburide-d3	--	Pharmaceutical, surrogate	SGS AXYS Analytical Services, Ltd. (AXYS)	Pharmaceutical	x						77	58.9	120.855	32.5085	113	205
Hexazinone-d6	1219804-22-4	Pesticide, surrogate	U.S. Geological Survey National Water Quality Laboratory	Pesticide	x	x	x			x	166	81	100.098	6.6018	99.95	131
HFPO-DA-13C3	--	PFAS, surrogate	SGS AXYS Analytical Services, Ltd. (AXYS)	PFAS	x	x	x	x	x	x	252	59.8	104.627	17.152	103.5	141
Hydrochlorothiazide-13C1-d2	--	Pharmaceutical, surrogate	SGS AXYS Analytical Services, Ltd. (AXYS)	Pharmaceutical	x						6	10.1	25.6333	21.9938	12.45	55.5
Hydrocodone-d3	136765-36-1	Pharmaceutical, surrogate	U.S. Geological Survey National Water Quality Laboratory	Pharmaceutical	x			x		x	128	0	105.496	34.1893	109	311
Hydrocortisone-13C3	--	Pharmaceutical, surrogate	U.S. Geological Survey National Water Quality Laboratory	Pharmaceutical	x			x		x	132	64	108.234	17.7727	108	163
Ibuprofen-13C3	--	Pharmaceutical, surrogate	SGS AXYS Analytical Services, Ltd. (AXYS)	Pharmaceutical	x						71	51.6	123.646	51.7913	116	374
Ibuprofen-13C6	--	Pharmaceutical, surrogate	SGS AXYS Analytical Services, Ltd. (AXYS)	Pharmaceutical	x						6	82.3	99.0833	9.29396	103	106
Iopamidol-d8	--	Pharmaceutical, surrogate	SGS AXYS Analytical Services, Ltd. (AXYS)	Pharmaceutical	x			x	x	x	177	11.4	28.7927	8.7162	26.8	65.7
Ketoconazole-d4	--	Pharmaceutical, surrogate	U.S. Geological Survey National Water Quality Laboratory	Pharmaceutical	x			x		x	109	0.7	60.2643	39.1838	61.1	163
Linuron-d6	1219804-76-8	Pesticide, surrogate	U.S. Geological Survey National Water Quality Laboratory	Pesticide	x	x	x			x	166	92.7	101.946	4.12093	102	119
Loperamide-d6	1189574-93-3	Pharmaceutical, surrogate	U.S. Geological Survey National Water Quality Laboratory	Pharmaceutical	x			x		x	131	0	93.4158	45.6213	98.6	173
Loratadine-d4	381727-27-1	Pharmaceutical, surrogate	U.S. Geological Survey National Water Quality Laboratory	Pharmaceutical	x			x		x	132	15.6	67.4313	19.9716	68.85	117
Lorazepam-d4	84344-15-0	Pharmaceutical, surrogate	U.S. Geological Survey National Water Quality Laboratory	Pharmaceutical	x			x		x	132	0	96.3643	31.1895	96.15	183
Malathion-d10	347841-48-9	Pesticide, surrogate	U.S. Geological Survey National Water Quality Laboratory	Pesticide	x	x	x			x	157	0	78.4019	26.1051	86.9	106
Medroxyprogesterone Acetate-d6	--	Pharmaceutical, surrogate	SGS AXYS Analytical Services, Ltd. (AXYS)	Pharmaceutical	x			x	x	x	177	46.3	105.058	31.9956	98.4	221
MeFOSAA-d3	--	PFAS, surrogate	SGS AXYS Analytical Services, Ltd. (AXYS)	PFAS	x	x	x	x	x	x	252	49.8	81.971	16.3693	80.95	123
Melphalan-d8	--	Pharmaceutical, surrogate	SGS AXYS Analytical Services, Ltd. (AXYS)	Pharmaceutical	x			x	x	x	163	4.26	62.82	31.3497	53.9	160
Mestranol-d4	--	Hormone, surrogate	SGS AXYS Analytical Services, Ltd. (AXYS)	Hormone	x						36	4	39.2556	12.2493	38.55	66.4
Metformin-d6	--	Pharmaceutical, surrogate	U.S. Geological Survey National Water Quality Laboratory	Pharmaceutical	x			x		x	132	0.1	88.7957	24.5758	96.05	117
Methadone-d9	--	Pharmaceutical, surrogate	U.S. Geological Survey National Water Quality Laboratory	Pharmaceutical	x			x		x	132	0.03	132.393	52.2251	148	213
Metolachlor-d6	1219803-97-0	Pesticide, surrogate	U.S. Geological Survey National Water Quality Laboratory	Pesticide	x	x	x			x	166	89.3	100.007	4.94092	99.7	127
Metronidazole-d4	--	Pharmaceutical, surrogate	SGS AXYS Analytical Services, Ltd. (AXYS)	Pharmaceutical	x			x	x	x	177	41.2	93.6322	24.3515	88.3	186
Moxifloxacin-13C-d3	--	Pharmaceutical, surrogate	SGS AXYS Analytical Services, Ltd. (AXYS)	Pharmaceutical	x			x	x	x	177	13.1	73.9537	22.885	70.9	142
Naproxen-13C-d3	--	Pharmaceutical, surrogate	SGS AXYS Analytical Services, Ltd. (AXYS)	Pharmaceutical	x						71	2.54	70.0855	19.8419	71	105
Naproxen-d3	--	Pharmaceutical, surrogate	SGS AXYS Analytical Services, Ltd. (AXYS)	Pharmaceutical	x						6	66.8	76.75	12.5928	74.75	101
N-EtFOSA-d5	--	PFAS, surrogate	SGS AXYS Analytical Services, Ltd. (AXYS)	PFAS	x	x	x	x	x	x	252	11.7	59.627	11.2628	60.6	88.3
NEt-FOSE-d9	--	PFAS, surrogate	SGS AXYS Analytical Services, Ltd. (AXYS)	PFAS	x	x	x	x	x	x	252	39.4	67.9992	11.5959	67.4	104
Nicosulfuron-d6	1189419-41-7	Pesticide, surrogate	U.S. Geological Survey National Water Quality Laboratory	Pesticide	x	x	x			x	159	0	96.5012	27.5297	101	131
N-MeFOSA-d3	--	PFAS, surrogate	SGS AXYS Analytical Services, Ltd. (AXYS)	PFAS	x	x	x	x	x	x	252	11.6	61.4044	11.3552	62.65	87
NMe-FOSE-d7	--	PFAS, surrogate	SGS AXYS Analytical Services, Ltd. (AXYS)	PFAS	x	x	x	x	x	x	252	49.5	73.5571	9.61791	73.4	107
Norethindrone-d6	--	Hormone, surrogate	SGS AXYS Analytical Services, Ltd. (AXYS)	Hormone	x						77	78.6	134.932	54.8859	119	391
Norfluoxetine-d6	--	Pharmaceutical, surrogate	U.S. Geological Survey National Water Quality Laboratory	Pharmaceutical	x			x		x	132	6.04	89.6813	25.5359	91.35	175
Norgestrel-d6	--	Hormone, surrogate	SGS AXYS Analytical Services, Ltd. (AXYS)	Hormone	x						77	74.9	131.651	66.2375	110	467
Oxazepam-d5	65854-78-6	Pharmaceutical, surrogate	U.S. Geological Survey National Water Quality Laboratory	Pharmaceutical	x			x		x	132	1.7	96.2757	26.4809	99.75	168
Oxazepam-d5	65854-78-6	Pharmaceutical, surrogate	SGS AXYS Analytical Services, Ltd. (AXYS)	Pharmaceutical	x			x	x	x	177	28.4	148.456	52.7553	146	341
Oxycodone-d3	--	Pharmaceutical, surrogate	U.S. Geological Survey National Water Quality Laboratory	Pharmaceutical	x			x		x	132	0	104.305	38.1247	117	147
PFBA-13C4	--	PFAS, surrogate	SGS AXYS Analytical Services, Ltd. (AXYS)	PFAS	x	x	x	x	x	x	252	3.04	72.4455	28.5028	84.95	116
PFBS-13C3	--	PFAS, surrogate	SGS AXYS Analytical Services, Ltd. (AXYS)	PFAS	x	x	x	x	x	x	252	62.5	91.4397	9.54275	92.05	120
PFDA-13C6	--	PFAS, surrogate	SGS AXYS Analytical Services, Ltd. (AXYS)	PFAS	x	x	x	x	x	x	252	68.7	93.5075	8.23841	92.9	122
PFDoA-13C2	--	PFAS, surrogate	SGS AXYS Analytical Services, Ltd. (AXYS)	PFAS	x	x	x	x	x	x	252	60.8	82.8464	8.428	82.4	121
PFHpA-13C4	--	PFAS, surrogate	SGS AXYS Analytical Services, Ltd. (AXYS)	PFAS	x	x	x	x	x	x	252	61.9	93.7869	11.5537	93.65	121
PFHxA-13C5	--	PFAS, surrogate	SGS AXYS Analytical Services, Ltd. (AXYS)	PFAS	x	x	x	x	x	x	252	51.4	95.8278	11.8556	96.8	141
PFHxS-13C3	--	PFAS, surrogate	SGS AXYS Analytical Services, Ltd. (AXYS)	PFAS	x	x	x	x	x	x	252	69.3	92.3389	8.12968	92.3	121
PFNA-13C9	--	PFAS, surrogate	SGS AXYS Analytical Services, Ltd. (AXYS)	PFAS	x	x	x	x	x	x	252	69.4	89.5	7.5101	89.8	114
PFOA-13C8	--	PFAS, surrogate	SGS AXYS Analytical Services, Ltd. (AXYS)	PFAS	x	x	x	x	x	x	252	58.2	90.9456	9.87886	89.75	118
PFOS-13C8	--	PFAS, surrogate	SGS AXYS Analytical Services, Ltd. (AXYS)	PFAS	x	x	x	x	x	x	252	67.6	93.0758	8.42908	94.55	118
PFOSA-13C8	--	PFAS, surrogate	SGS AXYS Analytical Services, Ltd. (AXYS)	PFAS	x	x	x	x	x	x	252	65.5	90.0893	8.18926	91.4	115
PFPeA-13C5	--	PFAS, surrogate	SGS AXYS Analytical Services, Ltd. (AXYS)	PFAS	x	x	x	x	x	x	252	49.2	92.5044	10.7043	93.25	124
PFTeDA-13C2	--	PFAS, surrogate	SGS AXYS Analytical Services, Ltd. (AXYS)	PFAS	x	x	x	x	x	x	252	41.2	74.2567	10.1701	72.8	114
PFUnA-13C7	--	PFAS, surrogate	SGS AXYS Analytical Services, Ltd. (AXYS)	PFAS	x	x	x	x	x	x	252	66.6	90.6103	12.0122	89.25	148
Progesterone-d9	--	Hormone, surrogate	SGS AXYS Analytical Services, Ltd. (AXYS)	Hormone	x						77	39.4	124.935	86.1511	92.8	524
Promethazine-d6	1189947-02-1	Pharmaceutical, surrogate	U.S. Geological Survey National Water Quality Laboratory	Pharmaceutical	x			x		x	109	0	108.85	121.8	70.4	703
Propoxyphene-d11	--	Pharmaceutical, surrogate	U.S. Geological Survey National Water Quality Laboratory	Pharmaceutical	x			x		x	130	0	126.73	47.6527	133	213
Pseudoephedrine-d3	--	Pharmaceutical, surrogate	U.S. Geological Survey National Water Quality Laboratory	Pharmaceutical	x			x		x	132	30.4	83.0876	19.5727	89	110
Raloxifene-d10	--	Pharmaceutical, surrogate	U.S. Geological Survey National Water Quality Laboratory	Pharmaceutical	x			x		x	109	0	60.2445	52.6984	57.7	243
Ranitidine-d6	1189903-94-3	Pharmaceutical, surrogate	U.S. Geological Survey National Water Quality Laboratory	Pharmaceutical	x			x		x	109	0	206.219	352.599	127	1720
Rosuvastatin-d6	--	Pharmaceutical, surrogate	SGS AXYS Analytical Services, Ltd. (AXYS)	Pharmaceutical	x			x	x	x	177	55.4	143.669	41.0358	145	262
Sulfamethazine-13C6	--	Pharmaceutical, surrogate	SGS AXYS Analytical Services, Ltd. (AXYS)	Pharmaceutical	x			x	x	x	173	2	93.166	32.7214	94	176
Sulfamethoxazole-(phenyl13C6)	1196157-90-0	Pharmaceutical, surrogate	U.S. Geological Survey National Water Quality Laboratory	Pharmaceutical	x			x		x	132	0	103.214	38.6195	112	193
Sulfamethoxazole-(phenyl13C6)	1196157-90-0	Pharmaceutical, surrogate	SGS AXYS Analytical Services, Ltd. (AXYS)	Pharmaceutical	x			x	x	x	170	1.22	108.298	29.2689	109.5	176
Tamoxifen-d5	157698-32-3	Pharmaceutical, surrogate	U.S. Geological Survey National Water Quality Laboratory	Pharmaceutical	x			x		x	109	0.2	74.6656	61.1766	65.6	301
Tamoxifen-d5	157698-32-3	Pharmaceutical, surrogate	SGS AXYS Analytical Services, Ltd. (AXYS)	Pharmaceutical	x			x	x	x	174	1.36	62.7095	19.4009	62.45	108
Tebuconazole-d6	--	Pesticide, surrogate	U.S. Geological Survey National Water Quality Laboratory	Pesticide	x	x	x			x	166	80.4	99.6013	7.19576	99.25	127
Temazepam-d5	136765-51-0	Pharmaceutical, surrogate	U.S. Geological Survey National Water Quality Laboratory	Pharmaceutical	x			x		x	132	17.3	95.783	12.6396	97.05	124
Testosterone-13C3	--	Hormone, surrogate	SGS AXYS Analytical Services, Ltd. (AXYS)	Hormone	x						36	77.1	107.122	12.2945	108.5	133
Thiabendazole-d4	--	Pharmaceutical, surrogate	U.S. Geological Survey National Water Quality Laboratory	Pharmaceutical	x			x		x	132	68.6	93.6879	9.68884	92	125
Thiabendazole-d6	--	Pharmaceutical, surrogate	SGS AXYS Analytical Services, Ltd. (AXYS)	Pharmaceutical	x			x	x	x	173	46.1	83.3526	18.5736	84.9	153
Thiobencarb-d10	1219804-12-2	Pesticide, surrogate	U.S. Geological Survey National Water Quality Laboratory	Pesticide	x	x	x			x	165	0	92.3981	26.2048	99.7	117
Tiotropium-d3	--	Pharmaceutical, surrogate	U.S. Geological Survey National Water Quality Laboratory	Pharmaceutical	x			x		x	132	3.7	114.316	52.6261	114.5	283
Triclocarban-13C6	--	Lifestyle, surrogate	SGS AXYS Analytical Services, Ltd. (AXYS)	Pharmaceutical	x						77	7.07	33.3697	11.3128	35.2	59.9
Triclosan-13C12	--	Lifestyle, surrogate	SGS AXYS Analytical Services, Ltd. (AXYS)	Pharmaceutical	x						71	25.8	59.5113	19.0359	57.7	96.7
Triclosan-13C6	--	Lifestyle, surrogate	SGS AXYS Analytical Services, Ltd. (AXYS)	Pharmaceutical	x						6	61.8	84.6833	11.3244	88.3	92.1
Trimethoprim-13C3	1189970-95-3	Pharmaceutical, surrogate	SGS AXYS Analytical Services, Ltd. (AXYS)	Pharmaceutical	x			x	x	x	172	10.5	96.9663	23.8647	96.4	162
Trimethoprim-d9	1189460-62-5	Pharmaceutical, surrogate	U.S. Geological Survey National Water Quality Laboratory	Pharmaceutical	x			x		x	132	0	92.7516	30.621	99.8	123
Venlafaxine-d6	--	Pharmaceutical, surrogate	SGS AXYS Analytical Services, Ltd. (AXYS)	Pharmaceutical	x			x	x	x	177	54.9	84.191	13.4675	82.6	139
Verapamil-d6	--	Pharmaceutical, surrogate	U.S. Geological Survey National Water Quality Laboratory	Pharmaceutical	x			x		x	109	0.1	104.362	60.4863	105	245
Warfarin-d5	--	Pharmaceutical, surrogate	SGS AXYS Analytical Services, Ltd. (AXYS)	Pharmaceutical	x						71	1.08	56.9617	18.9347	57.5	112
Zidovudine-d3	--	Pharmaceutical, surrogate	SGS AXYS Analytical Services, Ltd. (AXYS)	Pharmaceutical	x			x	x	x	177	49.2	98.4554	24.5902	97.5	205

## Sheet: TableS4_field blank detections
Table S4. Concentrations of contaminants detected in field or trip blank samples, 2019 - 2022. Environmental concentrations less than 10 times the maximum blank sample concentration were removed from the dataset for analysis.
Site ID	Sample date	Sample type	CASRN	Contaminant	Value, ng/l	Reporting level, ng/l	Number of environmental concentrations recensored	Class
219	2019-09-27	Field blank	111991-09-4	Nicosulfuron	2.87	12	8	Pesticide
219	2019-09-27	Field blank	111991-09-4	Nicosulfuron	2.68	12		Pesticide
100	2019-11-14	Field blank	78-51-3	Tri(2-butoxyethyl) phosphate	0.08	0.64	3	Flame retardant
100	2019-11-14	Field blank	6533-00-2	Norgestrel	2.19	0.988	21	Hormone
100	2019-11-14	Field blank	6533-00-2	Norgestrel	4.2	0.967		Hormone
101	2019-11-01	Trip blank	6533-00-2	Norgestrel	3.11	0.952		Hormone

## Sheet: TablesS5_replicate results
Table S5. Comparison of concentrations detected in environmental samples and associated replicate samples. When a conctaminant was detected in both samples of the replicate pair, the relative percent difference was calculated as the absolute difference between concentrations divided by the average concentration, multiplied by 100. <, less than; --, no data; E, estimated concentration
Site ID	Sample date	Sample medium	CASRN	Contaminant	Environmental sample		Replicate sample		Relative percent difference
					Remark	Concentration, ng/l	Remark	Concentration, ng/l
303	2019-10-10	Groundwater	314-40-9	Bromacil	--	10	<	160	--
303	2019-10-10	Finished water	314-40-9	Bromacil	--	20	<	160	--
303	2019-10-10	Finished water	75-25-2	Tribromomethane	--	1410	--	850	49.5575
303	2019-10-10	Groundwater	1610-18-0	Prometon	--	10	<	160	--
303	2019-10-10	Finished water	1610-18-0	Prometon	--	10	--	20	66.6667
308	2019-09-19	Groundwater	13674-87-8	Tris(dichloroisopropyl) phosphate	<	320	E	10	--
308	2019-09-19	Finished water	13674-87-8	Tris(dichloroisopropyl) phosphate	<	320	E	20	--
111	2019-08-15	Surface water	134-62-3	DEET	--	30	--	30	0
308	2019-09-19	Finished water	134-62-3	DEET	--	10	--	10	0
303	2019-10-10	Groundwater	84-65-1	Anthraquinone	E	10	<	40	--
303	2019-10-10	Finished water	77-93-0	Triethyl citrate	E	20	E	20	0
111	2019-08-15	Surface water	1912-24-9	Atrazine	--	24.2	--	27.9	14.2035
220	20191011	Groundwater	1912-24-9	Atrazine	--	5.25	--	5.1	2.89855
220	20191011	Finished water	1912-24-9	Atrazine	--	3.95	--	4.35	9.63855
308	2019-09-19	Groundwater	1912-24-9	Atrazine	--	26.5	--	34	24.7934
308	2019-09-19	Finished water	1912-24-9	Atrazine	--	26.4	--	33.1	22.521
111	2019-08-15	Surface water	51218-45-2	Metolachlor	--	10.7	--	11.8	9.77778
111	2019-08-15	Surface water	131860-33-8	Azoxystrobin	--	2.37	--	2.45	3.3195
220	20191011	Groundwater	1610-18-0	Prometon	--	15.4	--	17.8	14.4578
220	20191011	Finished water	1610-18-0	Prometon	--	11.3	--	11.3	0
111	2019-08-15	Surface water	94-75-7	2,4-D	--	45.9	--	64.8	34.1463
111	2019-08-15	Surface water	34256-82-1	Acetochlor	<	10.5	--	10.5	--
111	2019-08-15	Surface water	25057-89-0	Bentazon	<	9	--	2.83	--
220	20191011	Groundwater	25057-89-0	Bentazon	E	18.3	E	17.2	6.19718
220	20191011	Groundwater	314-40-9	Bromacil	--	37.9	--	30.6	21.3139
111	2019-08-15	Surface water	3397-62-4	Didealkylatrazine (CAAT)	E	46.8	E	66	34.0426
111	2019-08-15	Surface water	1007-28-9	Deisopropylatrazine (CEAT)	E	22.4	E	18.5	19.0709
111	2019-08-15	Surface water	6190-65-4	Deethylatrazine (CIAT)	--	32.8	--	32	2.46914
220	20191011	Groundwater	6190-65-4	Deethylatrazine (CIAT)	--	16.2	--	13.3	19.661
220	20191011	Finished water	6190-65-4	Deethylatrazine (CIAT)	--	11.1	--	12.2	9.44206
111	2019-08-15	Surface water	126605-22-9	Dechlorometolachlor	--	3.18	--	3.4	6.68693
111	2019-08-15	Surface water	35045-02-4	Desamino metribuzin	--	6.71	--	7.07	5.22496
111	2019-08-15	Surface water	131068-72-9	Hydroxymetolachlor	--	2.75	--	2.89	4.96454
111	2019-08-15	Surface water	152019-73-3	Metolachlor OA	E	81	E	73	10.3896
111	2019-08-15	Surface water	171118-09-5	Metolachlor SA	--	146	--	145	0.687285
220	20191011	Finished water	171118-09-5	Metolachlor SA	--	70.2	--	57.2	20.4082
111	2019-08-15	Surface water	2163-68-0	2-Hydroxyatrazine (OIET)	E	20.3	E	27.4	29.7694
220	20191011	Groundwater	122836-35-5	Sulfentrazone	--	7.83	--	5.7	31.4856
111	2019-08-15	Finished water	4184-79-6	5-6-Dimethyl Benzotriazole (5-6 XTZ)	--	1.6	--	1.2	28.5714
111	2019-08-15	Surface water	63-05-8	Androstenedione	<	1.98	--	3.77	--
111	2019-08-15	Finished water	63-05-8	Androstenedione	--	2.67	<	1.97	--
111	2019-08-15	Surface water	45048-62-2	PFBA	--	7.79	--	9.2	16.598
111	2019-08-15	Surface water	45298-90-6	PFOS	--	1.04	<	0.77	--
111	2019-08-15	Finished water	425670-75-3	6:2 FTS	<	2.82	--	7.99	--
111	2019-08-15	Finished water	45048-62-2	PFBA	--	5.93	--	5.06	15.8326
303	2019-10-10	Groundwater	425670-75-3	6:2 FTS	--	7.93	<	5.47	--
303	2019-10-10	Groundwater	45048-62-2	PFBA	--	3.24	--	4.3	28.1167
303	2019-10-10	Groundwater	45187-15-3	PFBS	--	1.26	--	1.58	22.5352
303	2019-10-10	Groundwater	108427-53-8	PFHxS	--	2.12	--	2.15	1.40515
303	2019-10-10	Groundwater	45285-51-6	PFOA	--	0.811	--	0.784	3.38558
303	2019-10-10	Finished water	45048-62-2	PFBA	--	5.3	--	4.55	15.2284
303	2019-10-10	Finished water	45187-15-3	PFBS	--	1.67	--	1.71	2.36686
303	2019-10-10	Finished water	108427-53-8	PFHxS	--	2.62	--	2.11	21.5645
303	2019-10-10	Finished water	45285-51-6	PFOA	--	1.47	--	1.06	32.4111
303	2019-10-10	Finished water	754-91-6	PFOSA	<	0.774	--	0.956	--
111	2019-08-15	Finished water	148-79-8	Thiabendazole	<	1.48	--	1.5	--
303	2019-10-10	Groundwater	57-68-1	Sulfamethazine	--	3.28	--	1.94	51.341
217	2021-10-06	Finished water	175905-36-9	PFPeS	--	0.602	--	0.676	11.5806
257	2021-09-09	Finished water	754-91-6	PFOSA	--	0.541	--	0.781	36.3086
217	2021-10-06	Finished water	45298-90-6	PFOS	--	0.986	--	0.797	21.2002
217	2021-10-06	Groundwater	175905-36-9	PFPeS	--	0.713	--	0.852	17.7636
217	2021-10-06	Groundwater	45298-90-6	PFOS	--	1.19	--	1.05	12.5
217	2021-10-06	Finished water	--	PFMPA	--	1.45	--	1.36	6.40569
217	2021-10-06	Groundwater	--	PFMPA	--	1.83	--	1.71	6.77966
217	2021-10-06	Finished water	120885-29-2	PFHpA	--	2.41	--	2.22	8.20734
217	2021-10-06	Finished water	45187-15-3	PFBS	--	3.2	--	2.64	19.1781
217	2021-10-06	Groundwater	120885-29-2	PFHpA	--	2.91	--	2.75	5.65371
217	2021-10-06	Groundwater	45187-15-3	PFBS	--	4.31	--	2.83	41.4566
217	2021-10-06	Finished water	108427-53-8	PFHxS	--	3.32	--	3.22	3.0581
217	2021-10-06	Groundwater	108427-53-8	PFHxS	--	3.81	--	3.87	1.5625
217	2021-10-06	Groundwater	92612-52-7	PFHxA	--	10.7	--	10.2	4.78469
217	2021-10-06	Finished water	45285-51-6	PFOA	--	12.3	--	12.6	2.40964
217	2021-10-06	Finished water	92612-52-7	PFHxA	--	9.02	--	14.1	43.9446
217	2021-10-06	Groundwater	45285-51-6	PFOA	--	14.7	--	14.5	1.36986
217	2021-10-06	Finished water	45167-47-3	PFPeA	--	20.5	--	18.7	9.18367
217	2021-10-06	Groundwater	45167-47-3	PFPeA	--	24.1	--	23.5	2.52101
217	2021-10-06	Finished water	45048-62-2	PFBA	--	368	--	330	10.8883
217	2021-10-06	Groundwater	45048-62-2	PFBA	--	436	--	421	3.50058
257	2021-09-09	Groundwater	754-91-6	PFOSA	--	0.478	<	0.39	--
217	2021-10-06	Finished water	425670-75-3	6:2 FTS	--	3.92	<	1.37	--
356	2021-11-17	Groundwater	58-73-1	Diphenhydramine	--	0.686	<	0.617	--
407	2022-03-29	Groundwater	1007-28-9	Deisopropylatrazine (CEAT)	--	7.6	--	7.6	0
407	2022-03-29	Groundwater	6190-65-4	Deethylatrazine (CIAT)	--	6.3	--	6.3	0
407	2022-03-29	Groundwater	2163-68-0	Hydroxyatrazine	--	8.8	--	8.8	0
407	2022-03-29	Finished water	2163-68-0	Hydroxyatrazine	--	7.9	--	7.9	0

## Sheet: TableS6_rep surr summary
Table S6. Summary of contaminant surrogates analyzed in replicate samples from source and finished drinking waters collected throughout Minnesota, 2019-2022, including networks sampled, number of analyses (N), minimum percent recovery, mean percent recovery, median percent recovery, median percent recovery, maximum percent recovery, and the standard deviation. --, no value.
Contaminant	CASRN	Contaminant group	Analyzing laboratory	Laboratory group	Recovery (percent)
					N	Minimum	Mean	Median	Maximum
17 alpha-Ethinyl-Estradiol-d4	--	Hormone, surrogate	SGS AXYS	Hormone	2	184	185	185	186
17 beta-Estradiol-d4	--	Hormone, surrogate	SGS AXYS	Hormone	2	172	186	186	199
2,4-D-d3	202480-67-9	Pesticide, surrogate	NWQL	Pesticide	4	82.3	89.1	89.5	95.4
3-Phenoxybenzoic acid-13C6	--	Pesticide, surrogate	NWQL	Pesticide	4	96.3	103	103	110
4:2 FTS-13C2	--	PFAS, surrogate	SGS AXYS	PFAS	12	77.4	105	93.2	160
4-n-Nonylphenol-13C6	--	Alkylphenol, surrogate	SGS AXYS	Alkylphenol	1	81.3	81.3	81.3	81.3
4-Nonylphenol diethoxylate (NP2EO)-13C6	--	Alkylphenol, surrogate	SGS AXYS	Alkylphenol	2	34.7	36.1	36.1	37.5
6:2 FTS-13C2	--	PFAS, surrogate	SGS AXYS	PFAS	12	90.1	104	100	123
8:2 FTS-13C2	--	PFAS, surrogate	SGS AXYS	PFAS	12	87.6	99.9	95	121
Acetaminophen-13C2,15N	--	Pharmaceutical, surrogate	SGS AXYS	Pharmaceutical	8	65.3	87.1	84.3	112
Acetaminophen-d3	60902-28-5	Pharmaceutical, surrogate	NWQL	Pharmaceutical	6	57.6	110	117	150
Acetochlor-d11	1189897-44-6	Pesticide, surrogate	NWQL	Pesticide	4	94.1	98.2	96.4	106
Alachlor-d13	1015856-63-9	Pesticide, surrogate	NWQL	Pesticide	4	72.1	84.1	83.7	96.8
Albuterol-d9	1133418-26-4	Pharmaceutical, surrogate	NWQL	Pharmaceutical	6	69.7	114	127	130
Amitriptyline-d3	--	Pharmaceutical, surrogate	NWQL	Pharmaceutical	4	103	120	113	150
Amphetamine-d6	73758-26-6	Pharmaceutical, surrogate	NWQL	Pharmaceutical	6	87.3	98.1	99.5	106
Azathioprine-13C4	--	Pharmaceutical, surrogate	SGS AXYS	Pharmaceutical	8	30.5	75.6	41.8	203
Bisphenol A-d6	--	Industrial, surrogate	SGS AXYS	Pharmaceutical	2	88.3	89.8	89.8	91.2
Busulfan-d8	--	Pharmaceutical, surrogate	SGS AXYS	Pharmaceutical	8	76.8	104	89.7	160
Butachlor SA	187022-12-4	Pesticide, surrogate	NWQL	Pesticide	4	98.4	101	101	103
Caffeine-(trimethyl-13C3)	78072-66-9	Lifestyle, surrogate	NWQL	Pharmaceutical	6	80.3	92.3	91.1	106
Caffeine-13C3	--	Lifestyle, surrogate	SGS AXYS	Pharmaceutical	8	68.7	93.6	82.9	131
Caffeine-d9	72238-85-8	Lifestyle, surrogate	NWQL	Wastewater indicator	6	58.5	74.2	77.2	86.5
Carbamazepine-d10	--	Pharmaceutical, surrogate	SGS AXYS	Pharmaceutical	8	85.8	107	105	127
Carbaryl-d7	362049-56-7	Pesticide, surrogate	NWQL	Pesticide	4	60.3	97	105	119
Carbendazim-d4	291765-95-2	Pesticide, surrogate	NWQL	Pesticide	4	0.72	70.1	89.9	99.9
Carbofuran-d3	1007459-98-4	Pesticide, surrogate	NWQL	Pesticide	4	96	102	104	107
Carisoprodol-d7	1218911-16-0	Pharmaceutical, surrogate	NWQL	Pharmaceutical	6	88.2	101	104	108
Ciprofloxacin-13C3,N12	--	Pharmaceutical, surrogate	SGS AXYS	Pharmaceutical	8	27.6	52	50.5	69.9
cis-Permethrin-13C6	--	Pesticide, surrogate	NWQL	Pesticide	4	38.9	75.7	81.5	101
Citalopram-d6	--	Pharmaceutical, surrogate	SGS AXYS	Pharmaceutical	8	61.3	73.7	71.3	101
Clotrimazole-d5	--	Pharmaceutical, surrogate	SGS AXYS	Pharmaceutical	8	76.8	95.1	96	113
Codeine-d6	371151-94-9	Pharmaceutical, surrogate	NWQL	Pharmaceutical	6	101	122	118	143
Colchicine-d6	--	Pharmaceutical, surrogate	SGS AXYS	Pharmaceutical	8	66.5	78.9	74.7	113
Cotinine-d3	110952-70-0	Lifestyle, surrogate	NWQL	Pharmaceutical	6	94.2	101	101	113
Cyclophosphamide-d4	--	Pharmaceutical, surrogate	SGS AXYS	Pharmaceutical	8	48.5	65.5	59.4	121
Daunorubicin-13C-d3	--	Pharmaceutical, surrogate	SGS AXYS	Pharmaceutical	8	21.2	102	111	138
Decafluorobiphenyl	434-90-2	Industrial, surrogate	NWQL	Wastewater indicator	6	55.1	67.8	63.2	95.2
Deethylatrazine (CIAT)-d6	--	Triazine, surrogate	NWQL	Pesticide	4	80.9	89.6	90.3	96.9
Desmethyldiltiazem-d4	--	Pharmaceutical, surrogate	NWQL	Pharmaceutical	6	84.8	116	119	139
Diatrizoic acid-d6	--	Pharmaceutical, surrogate	SGS AXYS	Pharmaceutical	8	8.95	12.3	12.1	15.2
Diazepam-d5	65854-76-4	Pharmaceutical, surrogate	NWQL	Pharmaceutical	6	99	108	108	124
Diazinon-d10	100155-47-3	Pesticide, surrogate	NWQL	Pesticide	4	0.19	75.4	97.7	106
Diflubenzuron-d4	1219795-45-5	Pesticide, surrogate	NWQL	Pesticide	4	0.29	59.6	67	104
Diltiazem-d3	1217623-80-7	Pharmaceutical, surrogate	NWQL	Pharmaceutical	6	66.3	125	126	169
Dimethachlor SA	--	Pesticide, surrogate	NWQL	Pesticide	4	90.7	96.2	96.1	102
Diphenhydramine-d3	--	Pharmaceutical, surrogate	NWQL	Pharmaceutical	6	118	134	131	160
Diuron-d6	--	Pesticide, surrogate	NWQL	Pesticide	4	79.8	92.4	95.9	98.1
Drospirenone-13C3	--	Pharmaceutical, surrogate	SGS AXYS	Pharmaceutical	8	58.8	87.8	86.3	105
Erythromycin-13C2	--	Pharmaceutical, surrogate	SGS AXYS	Pharmaceutical	8	46.7	84	89.8	124
Erythromycin-13C-d3	959119-26-7	Pharmaceutical, surrogate	NWQL	Pharmaceutical	6	116	139	135	185
EtFOSAA-d5	--	PFAS, surrogate	SGS AXYS	PFAS	12	65.2	83.5	79.8	110
Etoposide-d3	--	Pharmaceutical, surrogate	SGS AXYS	Pharmaceutical	8	1.47	101	117	128
Ezetimibe-d4	1093659-90-5	Pharmaceutical, surrogate	NWQL	Pharmaceutical	6	47	77.8	79.3	103
Fenofibrate-d6	1092484-56-4	Pharmaceutical, surrogate	NWQL	Pharmaceutical	6	44.6	91.2	98.5	110
Fexofenadine-d10	1215900-18-7	Pharmaceutical, surrogate	NWQL	Pharmaceutical	6	117	127	124	148
Fluoranthene-d10	93951-69-0	PAH, surrogate	NWQL	Wastewater indicator	6	83.8	95.2	97.1	99.5
Fluoxetine-d5	--	Pharmaceutical, surrogate	SGS AXYS	Pharmaceutical	8	66.2	96.7	96.9	135
Fluoxetine-d6	--	Pharmaceutical, surrogate	NWQL	Pharmaceutical	6	76.8	92.3	86.2	114
Fluvoxamine-d4	1432075-74-5	Pharmaceutical, surrogate	NWQL	Pharmaceutical	6	85.1	107	103	139
Gemfibrozil-d6	--	Pharmaceutical, surrogate	SGS AXYS	Pharmaceutical	2	122	126	126	129
Glipizide-d11	--	Pharmaceutical, surrogate	SGS AXYS	Pharmaceutical	2	114	115	115	116
Glyburide-d3	--	Pharmaceutical, surrogate	SGS AXYS	Pharmaceutical	2	137	145	145	152
Hexazinone-d6	1219804-22-4	Pesticide, surrogate	NWQL	Pesticide	4	101	103	101	108
HFPO-DA-13C3	--	PFAS, surrogate	SGS AXYS	PFAS	12	67.5	103	103	134
Hydrocodone-d3	136765-36-1	Pharmaceutical, surrogate	NWQL	Pharmaceutical	6	104	113	109	136
Hydrocortisone-13C3	--	Pharmaceutical, surrogate	NWQL	Pharmaceutical	6	108	120	114	153
Ibuprofen-13C3	--	Pharmaceutical, surrogate	SGS AXYS	Pharmaceutical	2	105	113	113	120
Iopamidol-d8	--	Pharmaceutical, surrogate	SGS AXYS	Pharmaceutical	8	23.5	30.4	26.4	44.6
Ketoconazole-d4	--	Pharmaceutical, surrogate	NWQL	Pharmaceutical	4	45.9	78.5	78.6	111
Linuron-d6	1219804-76-8	Pesticide, surrogate	NWQL	Pesticide	4	100	102	101	105
Loperamide-d6	1189574-93-3	Pharmaceutical, surrogate	NWQL	Pharmaceutical	6	65.4	100	102	125
Loratadine-d4	381727-27-1	Pharmaceutical, surrogate	NWQL	Pharmaceutical	6	42.8	69.5	72.5	82
Lorazepam-d4	84344-15-0	Pharmaceutical, surrogate	NWQL	Pharmaceutical	6	94.1	122	113	168
Malathion-d10	347841-48-9	Pesticide, surrogate	NWQL	Pesticide	4	0.08	54.5	64.1	89.5
Medroxyprogesterone Acetate-d6	--	Pharmaceutical, surrogate	SGS AXYS	Pharmaceutical	8	71.3	95.1	95	122
MeFOSAA-d3	--	PFAS, surrogate	SGS AXYS	PFAS	12	60.8	82.3	77.5	112
Melphalan-d8	--	Pharmaceutical, surrogate	SGS AXYS	Pharmaceutical	7	36.7	60.9	51	92.6
Metformin-d6	--	Pharmaceutical, surrogate	NWQL	Pharmaceutical	6	66.5	91.8	97.8	111
Methadone-d9	--	Pharmaceutical, surrogate	NWQL	Pharmaceutical	6	120	147	147	184
Metolachlor-d6	1219803-97-0	Pesticide, surrogate	NWQL	Pesticide	4	95.4	100	100	105
Metronidazole-d4	--	Pharmaceutical, surrogate	SGS AXYS	Pharmaceutical	8	75.9	105	87.5	171
Moxifloxacin-13C-d3	--	Pharmaceutical, surrogate	SGS AXYS	Pharmaceutical	8	35.2	64	63.8	97.3
Naproxen-13C-d3	--	Pharmaceutical, surrogate	SGS AXYS	Pharmaceutical	2	71.8	73.3	73.3	74.7
N-EtFOSA-d5	--	PFAS, surrogate	SGS AXYS	PFAS	12	49.4	62.5	59.5	81.4
NEt-FOSE-d9	--	PFAS, surrogate	SGS AXYS	PFAS	12	52.9	67.6	62.4	87.7
Nicosulfuron-d6	1189419-41-7	Pesticide, surrogate	NWQL	Pesticide	4	3.74	78	101	108
N-MeFOSA-d3	--	PFAS, surrogate	SGS AXYS	PFAS	12	49.4	65.3	65.8	83
NMe-FOSE-d7	--	PFAS, surrogate	SGS AXYS	PFAS	12	59.4	73.9	69.1	94.2
Norethindrone-d6	--	Hormone, surrogate	SGS AXYS	Hormone	2	142	152	152	161
Norfluoxetine-d6	--	Pharmaceutical, surrogate	NWQL	Pharmaceutical	6	83.6	90	88.1	97.9
Norgestrel-d6	--	Hormone, surrogate	SGS AXYS	Hormone	2	160	168	168	175
Oxazepam-d5	65854-78-6	Pharmaceutical, surrogate	NWQL	Pharmaceutical	6	90.6	108	107	128
Oxazepam-d5	65854-78-6	Pharmaceutical, surrogate	SGS AXYS	Pharmaceutical	8	38.4	149	149	228
Oxycodone-d3	--	Pharmaceutical, surrogate	NWQL	Pharmaceutical	6	73	114	117	137
PFBA-13C4	--	PFAS, surrogate	SGS AXYS	PFAS	12	6.4	65.6	83.5	103
PFBS-13C3	--	PFAS, surrogate	SGS AXYS	PFAS	12	75.4	90.3	91.6	103
PFDA-13C6	--	PFAS, surrogate	SGS AXYS	PFAS	12	81.2	94.1	92.7	111
PFDoA-13C2	--	PFAS, surrogate	SGS AXYS	PFAS	12	73.2	83.4	81.7	97.1
PFHpA-13C4	--	PFAS, surrogate	SGS AXYS	PFAS	12	72.2	94.2	91.4	112
PFHxA-13C5	--	PFAS, surrogate	SGS AXYS	PFAS	12	51.4	89.2	90.4	108
PFHxS-13C3	--	PFAS, surrogate	SGS AXYS	PFAS	12	78	89.5	91.5	101
PFNA-13C9	--	PFAS, surrogate	SGS AXYS	PFAS	12	76.3	90.7	90.1	104
PFOA-13C8	--	PFAS, surrogate	SGS AXYS	PFAS	12	79.3	89.8	87	104
PFOS-13C8	--	PFAS, surrogate	SGS AXYS	PFAS	12	82.8	94.8	96.8	100
PFOSA-13C8	--	PFAS, surrogate	SGS AXYS	PFAS	12	78.1	90.6	89.9	99.3
PFPeA-13C5	--	PFAS, surrogate	SGS AXYS	PFAS	12	80.5	91.3	91.6	106
PFTeDA-13C2	--	PFAS, surrogate	SGS AXYS	PFAS	12	65.8	76	75.5	88.8
PFUnA-13C7	--	PFAS, surrogate	SGS AXYS	PFAS	12	80.4	92.9	90.3	112
Progesterone-d9	--	Hormone, surrogate	SGS AXYS	Hormone	2	159	172	172	184
Promethazine-d6	1189947-02-1	Pharmaceutical, surrogate	NWQL	Pharmaceutical	4	1.38	145	182	213
Propoxyphene-d11	--	Pharmaceutical, surrogate	NWQL	Pharmaceutical	6	113	147	137	203
Pseudoephedrine-d3	--	Pharmaceutical, surrogate	NWQL	Pharmaceutical	6	37.9	70.1	72.8	93.6
Raloxifene-d10	--	Pharmaceutical, surrogate	NWQL	Pharmaceutical	4	0	69.4	87.2	103
Ranitidine-d6	1189903-94-3	Pharmaceutical, surrogate	NWQL	Pharmaceutical	4	0	154	199	220
Rosuvastatin-d6	--	Pharmaceutical, surrogate	SGS AXYS	Pharmaceutical	8	116	154	158	201
Sulfamethazine-13C6	--	Pharmaceutical, surrogate	SGS AXYS	Pharmaceutical	8	2.81	83.4	80	141
Sulfamethoxazole-(phenyl13C6)	1196157-90-0	Pharmaceutical, surrogate	NWQL	Pharmaceutical	6	106	120	123	127
Sulfamethoxazole-(phenyl13C6)	1196157-90-0	Pharmaceutical, surrogate	SGS AXYS	Pharmaceutical	8	1.22	92	106	148
Tamoxifen-d5	157698-32-3	Pharmaceutical, surrogate	NWQL	Pharmaceutical	4	21	55.6	51.3	99
Tamoxifen-d5	157698-32-3	Pharmaceutical, surrogate	SGS AXYS	Pharmaceutical	8	2.11	61.1	65.9	85
Tebuconazole-d6	--	Pesticide, surrogate	NWQL	Pesticide	4	94.4	98.3	97.2	105
Temazepam-d5	136765-51-0	Pharmaceutical, surrogate	NWQL	Pharmaceutical	6	82.4	97.6	99.3	110
Thiabendazole-d4	--	Pharmaceutical, surrogate	NWQL	Pharmaceutical	6	88.3	100	98.1	125
Thiabendazole-d6	--	Pharmaceutical, surrogate	SGS AXYS	Pharmaceutical	8	54.9	81.7	84.1	106
Thiobencarb-d10	1219804-12-2	Pesticide, surrogate	NWQL	Pesticide	4	38.4	87	102	107
Tiotropium-d3	--	Pharmaceutical, surrogate	NWQL	Pharmaceutical	6	35	94	102	128
Triclocarban-13C6	--	Lifestyle, surrogate	SGS AXYS	Pharmaceutical	2	36.4	36.8	36.8	37.1
Triclosan-13C12	--	Lifestyle, surrogate	SGS AXYS	Pharmaceutical	2	74.9	79.1	79.1	83.2
Trimethoprim-13C3	1189970-95-3	Pharmaceutical, surrogate	SGS AXYS	Pharmaceutical	7	71.7	93.8	99.1	120
Trimethoprim-d9	1189460-62-5	Pharmaceutical, surrogate	NWQL	Pharmaceutical	6	92.9	105	106	121
Venlafaxine-d6	--	Pharmaceutical, surrogate	SGS AXYS	Pharmaceutical	8	75.6	87.5	84.1	112
Verapamil-d6	--	Pharmaceutical, surrogate	NWQL	Pharmaceutical	4	99.3	124	123	149
Warfarin-d5	--	Pharmaceutical, surrogate	SGS AXYS	Pharmaceutical	2	35.5	49.9	49.85	64.2
Zidovudine-d3	--	Pharmaceutical, surrogate	SGS AXYS	Pharmaceutical	8	72.4	103	98.5	159

## Sheet: TableS7_contaminant summary
Table S7. Summary of contaminants by network and sample type (source water, finished water), including sample size (N), number of times detected, minimum concentration, and maximum concentration. Concentrations in nanogramer per liter. 'Groundwater agriculture' refers to groundwater sourced facilities that are likely to be influenced by agricultural activities on the landscape. 'Groundwater waste…
CommonName	CASRN	ChemGroup	Surface water									Groundwater agriculture - vulnerable									Groundwater agriculture - not vulnerable									Groundwater wastewater - vulnerable									Groundwater wastewater - not vulnerable									Groundwater agriculture & wastewater - vulnerable
			Source water				Finished water					Source water				Finished water					Source water				Finished water					Source water				Finished water					Source water				Finished water					Source water
			N	Number of times detected	Minimum concentration	Maximum concentration	N	Number of times detected	Minimum concentration	Maximum concentration		N	Number of times detected	Minimum concentration	Maximum concentration	N	Number of times detected	Minimum concentration	Maximum concentration		N	Number of times detected	Minimum concentration	Maximum concentration	N	Number of times detected	Minimum concentration	Maximum concentration		N	Number of times detected	Minimum concentration	Maximum concentration	N	Number of times detected	Minimum concentration	Maximum concentration		N	Number of times detected	Minimum concentration	Maximum concentration	N	Number of times detected	Minimum concentration	Maximum concentration		N	Number of times detected
4-n-Octylphenol	1806-26-4	Alkylphenol	33	2	0.462	0.88	30	1	--	3.66		na	na	na	na	na	na	na	na		na	na	na	na	na	na	na	na		na	na	na	na	na	na	na	na		na	na	na	na	na	na	na	na		na	na
4-Nonylphenols	84852-15-3	Alkylphenol	33	2	2.48	3.13	30	0	--	--		na	na	na	na	na	na	na	na		na	na	na	na	na	na	na	na		30	0	--	--	30	0	--	--		na	na	na	na	na	na	na	na		8	0
2-Amino Benzothiazole (2AM-BTH)	136-95-8	Benzotriazole	34	6	0.63	2.1	32	0	--	--		na	na	na	na	na	na	na	na		na	na	na	na	na	na	na	na		na	na	na	na	na	na	na	na		15	0	--	--	15	0	--	--		na	na
2-Hydroxy Benzothiazole (2OH-BTH)	934-34-9	Benzotriazole	34	2	26	49	32	0	--	--		na	na	na	na	na	na	na	na		na	na	na	na	na	na	na	na		na	na	na	na	na	na	na	na		15	0	--	--	15	0	--	--		na	na
2-Methylthio Benzolthiazole (2MeS-BTH)	615-22-5	Benzotriazole	34	2	6.1	7	32	0	--	--		na	na	na	na	na	na	na	na		na	na	na	na	na	na	na	na		na	na	na	na	na	na	na	na		15	0	--	--	15	0	--	--		na	na
4-Methyl Benzotriazole (4TTZ)	29878-31-7	Benzotriazole	34	18	1.2	49	32	6	1.5	26		na	na	na	na	na	na	na	na		na	na	na	na	na	na	na	na		na	na	na	na	na	na	na	na		15	0	--	--	15	0	--	--		na	na
5-6-Dimethyl Benzotriazole (5-6 XTZ)	4184-79-6	Benzotriazole	34	6	0.78	9.6	32	5	0.81	1.6		na	na	na	na	na	na	na	na		na	na	na	na	na	na	na	na		na	na	na	na	na	na	na	na		15	0	--	--	15	0	--	--		na	na
5-Methyl-1H-benzotriazole	136-85-6	Benzotriazole	34	17	1.4	21	32	5	1.3	6.8		na	na	na	na	na	na	na	na		na	na	na	na	na	na	na	na		27	0	--	--	26	1	--	570		15	0	--	--	15	0	--	--		7	0
Benzothiazole (BTH)	95-16-9	Benzotriazole	34	0	--	--	32	0	--	--		na	na	na	na	na	na	na	na		na	na	na	na	na	na	na	na		na	na	na	na	na	na	na	na		15	0	--	--	15	1	--	180		na	na
Benzotriazole (BTZ)	95-14-7	Benzotriazole	34	9	7.5	63	32	3	7.5	18		na	na	na	na	na	na	na	na		na	na	na	na	na	na	na	na		na	na	na	na	na	na	na	na		15	0	--	--	15	0	--	--		na	na
Methyl-1H-benzotriazole	29385-43-1	Benzotriazole	34	5	25.5	74.1	31	1	--	27.6		na	na	na	na	na	na	na	na		na	na	na	na	na	na	na	na		30	1	--	113	30	0	--	--		na	na	na	na	na	na	na	na		8	0
Bromoform	75-25-2	Disinfection byproduct	34	5	10	40	31	31	20	47500		na	na	na	na	na	na	na	na		na	na	na	na	na	na	na	na		30	4	10	6300	30	21	10	40900		na	na	na	na	na	na	na	na		8	1
Tri(2-butoxyethyl) phosphate	78-51-3	Flame retardant	34	3	290	400	31	0	--	--		na	na	na	na	na	na	na	na		na	na	na	na	na	na	na	na		30	0	--	--	29	1	--	1970		na	na	na	na	na	na	na	na		8	0
Tri(2-chloroethyl) phosphate	115-96-8	Flame retardant	34	2	10	20	31	2	10	20		na	na	na	na	na	na	na	na		na	na	na	na	na	na	na	na		28	1	--	20	29	2	20	530		na	na	na	na	na	na	na	na		6	0
Tris(dichloroisopropyl) phosphate	13674-87-8	Flame retardant	34	4	60	180	31	1	20	20		na	na	na	na	na	na	na	na		na	na	na	na	na	na	na	na		30	1	--	10	30	2	10	60		na	na	na	na	na	na	na	na		8	0
3-Methyl-1H-indole	83-34-1	Flavor fragrance	34	1	--	10	31	0	--	--		na	na	na	na	na	na	na	na		na	na	na	na	na	na	na	na		25	0	--	--	25	0	--	--		na	na	na	na	na	na	na	na		6	0
HexaHydrohexamethylCyclopentaBenzopyran	1222-05-5	Flavor fragrance	34	2	10	10	31	0	--	--		na	na	na	na	na	na	na	na		na	na	na	na	na	na	na	na		30	0	--	--	29	0	--	--		na	na	na	na	na	na	na	na		8	0
Indole	120-72-9	Flavor fragrance	34	5	10	10	31	3	10	20		na	na	na	na	na	na	na	na		na	na	na	na	na	na	na	na		25	0	--	--	25	0	--	--		na	na	na	na	na	na	na	na		6	0
Menthol	89-78-1	Flavor fragrance	34	0	--	--	31	0	--	--		na	na	na	na	na	na	na	na		na	na	na	na	na	na	na	na		30	0	--	--	30	1	--	30		na	na	na	na	na	na	na	na		8	0
Triethyl citrate	77-93-0	Flavor fragrance	34	0	--	--	30	0	--	--		na	na	na	na	na	na	na	na		na	na	na	na	na	na	na	na		30	0	--	--	30	1	--	20		na	na	na	na	na	na	na	na		8	0
Androstenedione	63-05-8	Hormone	34	0	--	--	32	1	--	2.67		na	na	na	na	na	na	na	na		na	na	na	na	na	na	na	na		na	na	na	na	na	na	na	na		na	na	na	na	na	na	na	na		na	na
Androsterone	53-41-8	Hormone	32	3	65.1	73.3	28	1	--	57.3		na	na	na	na	na	na	na	na		na	na	na	na	na	na	na	na		na	na	na	na	na	na	na	na		na	na	na	na	na	na	na	na		na	na
Norgestrel	6533-00-2	Hormone	34	11	1.05	8.2	32	10	1.1	5.87		na	na	na	na	na	na	na	na		na	na	na	na	na	na	na	na		na	na	na	na	na	na	na	na		na	na	na	na	na	na	na	na		na	na
Progesterone	57-83-0	Hormone	34	1	--	0.384	32	0	--	--		na	na	na	na	na	na	na	na		na	na	na	na	na	na	na	na		na	na	na	na	na	na	na	na		na	na	na	na	na	na	na	na		na	na
Testosterone	58-22-0	Hormone	34	1	--	7.31	32	0	--	--		na	na	na	na	na	na	na	na		na	na	na	na	na	na	na	na		na	na	na	na	na	na	na	na		na	na	na	na	na	na	na	na		na	na
3-4-methylenedioxy-N-methylamphetamine (MDMA)	42542-10-9	Illicit drug	34	0	--	--	32	1	--	0.95		na	na	na	na	na	na	na	na		na	na	na	na	na	na	na	na		na	na	na	na	na	na	na	na		na	na	na	na	na	na	na	na		na	na
Isophorone	78-59-1	Industrial	34	4	7	16	18	1	--	21600		na	na	na	na	na	na	na	na		na	na	na	na	na	na	na	na		30	1	--	14	26	2	4	23		na	na	na	na	na	na	na	na		8	1
p-Cresol	106-44-5	Industrial	34	0	--	--	25	1	--	60		na	na	na	na	na	na	na	na		na	na	na	na	na	na	na	na		30	0	--	--	28	0	--	--		na	na	na	na	na	na	na	na		8	0
Tetrachloroethene	127-18-4	Industrial	34	1	--	20	31	1	--	10		na	na	na	na	na	na	na	na		na	na	na	na	na	na	na	na		30	1	--	30	29	1	--	10		na	na	na	na	na	na	na	na		8	0
Caffeine	58-08-2	Lifestyle	34	2	16	18	32	0	--	--		na	na	na	na	na	na	na	na		na	na	na	na	na	na	na	na		30	0	--	--	30	0	--	--		14	0	--	--	14	0	--	--		8	0
Cotinine	486-56-6	Lifestyle	34	5	2.46	5.19	31	2	4.63	4.81		na	na	na	na	na	na	na	na		na	na	na	na	na	na	na	na		30	1	--	7.53	29	1	--	7.41		na	na	na	na	na	na	na	na		8	1
Nicotine	54-11-5	Lifestyle	34	3	36.2	46.5	31	0	--	--		na	na	na	na	na	na	na	na		na	na	na	na	na	na	na	na		30	4	29.3	39	30	1	--	29.3		na	na	na	na	na	na	na	na		8	1
1-4-Dichlorobenzene	106-46-7	Multi use	34	0	--	--	31	0	--	--		na	na	na	na	na	na	na	na		na	na	na	na	na	na	na	na		30	1	--	20	30	0	--	--		na	na	na	na	na	na	na	na		8	1
Anthraquinone	84-65-1	Multi use	34	1	--	30	31	1	--	20		na	na	na	na	na	na	na	na		na	na	na	na	na	na	na	na		30	1	--	10	30	1	--	20		na	na	na	na	na	na	na	na		8	0
Anthracene	120-12-7	PAH	34	0	--	--	31	0	--	--		na	na	na	na	na	na	na	na		na	na	na	na	na	na	na	na		30	1	--	10	30	1	--	10		na	na	na	na	na	na	na	na		8	0
Benzo[a]pyrene	50-32-8	PAH	34	2	10	10	31	0	--	--		na	na	na	na	na	na	na	na		na	na	na	na	na	na	na	na		30	0	--	--	30	0	--	--		na	na	na	na	na	na	na	na		8	0
Carbazole	86-74-8	PAH	34	0	--	--	31	0	--	--		na	na	na	na	na	na	na	na		na	na	na	na	na	na	na	na		30	1	--	9	30	1	--	9		na	na	na	na	na	na	na	na		8	0
Fluoranthene	206-44-0	PAH	33	1	--	10	30	0	--	--		na	na	na	na	na	na	na	na		na	na	na	na	na	na	na	na		29	0	--	--	29	0	--	--		na	na	na	na	na	na	na	na		8	0
2,4-D	94-75-7	Pesticide	34	15	16.2	141	31	5	9	97.2		30	0	--	--	29	0	--	--		15	0	--	--	14	0	--	--		na	na	na	na	na	na	na	na		na	na	na	na	na	na	na	na		8	0
2-Hydroxy-4-isopropylamino-6-amino-s-triazine (OIAT)	19988-24-0	Pesticide	33	3	10.7	15.1	30	2	18.8	34.5		30	8	2.35	29.1	29	5	2.19	18.4		15	0	--	--	14	1	--	2.83		na	na	na	na	na	na	na	na		na	na	na	na	na	na	na	na		8	0
2-Hydroxy-6-ethylamino-4-amino-s-triazine (OEAT)	7313-54-4	Pesticide	34	0	--	--	31	0	--	--		30	1	--	20	29	6	8.8	65.2		15	0	--	--	14	0	--	--		na	na	na	na	na	na	na	na		na	na	na	na	na	na	na	na		8	0
4-Hydroxychlorothalonil	28343-61-5	Pesticide	34	0	--	--	31	0	--	--		30	3	17.6	614	29	2	16.9	166		15	0	--	--	14	0	--	--		na	na	na	na	na	na	na	na		na	na	na	na	na	na	na	na		8	0
Acetochlor	34256-82-1	Pesticide	34	3	32.2	215	31	0	--	--		30	0	--	--	29	0	--	--		15	0	--	--	14	0	--	--		na	na	na	na	na	na	na	na		na	na	na	na	na	na	na	na		8	0
Acetochlor 2nd amide	32428-71-0	Pesticide	34	2	5.68	18	31	0	--	--		30	0	--	--	29	0	--	--		15	0	--	--	14	0	--	--		na	na	na	na	na	na	na	na		na	na	na	na	na	na	na	na		8	0
Acetochlor OA	194992-44-4	Pesticide	34	15	18.8	1520	31	12	30.9	882		30	5	3.2	126	29	7	1.3	146		15	0	--	--	14	1	--	34.4		na	na	na	na	na	na	na	na		na	na	na	na	na	na	na	na		8	0
Acetochlor SA	187022-11-3	Pesticide	34	6	592	1010	31	3	279	706		30	5	129	1000	29	4	104	967		15	0	--	--	14	0	--	--		na	na	na	na	na	na	na	na		na	na	na	na	na	na	na	na		8	0
Acetochlor SAA	618113-86-3	Pesticide	34	3	14	287	31	2	113	202		30	0	--	--	29	0	--	--		15	0	--	--	14	0	--	--		na	na	na	na	na	na	na	na		na	na	na	na	na	na	na	na		8	0
Alachlor OA	171262-17-2	Pesticide	34	1	--	10.4	31	0	--	--		30	9	18	98.5	29	11	11.4	106		15	0	--	--	14	1	--	24.7		na	na	na	na	na	na	na	na		na	na	na	na	na	na	na	na		8	3
Alachlor SA	142363-53-9	Pesticide	34	0	--	--	31	0	--	--		30	5	1140	3440	29	6	83	2510		15	0	--	--	14	1	--	1340		na	na	na	na	na	na	na	na		na	na	na	na	na	na	na	na		8	0
Ametryn	834-12-8	Pesticide	34	1	--	5.31	31	0	--	--		30	0	--	--	29	0	--	--		15	0	--	--	14	0	--	--		na	na	na	na	na	na	na	na		na	na	na	na	na	na	na	na		8	0
Atrazine	1912-24-9	Pesticide	33	30	2.53	363	30	26	1.46	160		57	23	3.39	94.3	53	23	3.42	80.9		30	0	--	--	28	0	--	--		22	7	6.68	37.4	22	5	7.2	38.3		na	na	na	na	na	na	na	na		14	3
Azoxystrobin	131860-33-8	Pesticide	34	15	1.5	64.8	31	3	1.72	4.36		30	1	--	2.91	29	0	--	--		15	0	--	--	14	0	--	--		na	na	na	na	na	na	na	na		na	na	na	na	na	na	na	na		8	0
Bentazon	25057-89-0	Pesticide	34	11	4.02	43	31	5	2.06	40.2		30	5	6.11	77.9	29	4	2.56	69		15	0	--	--	14	1	--	14.4		na	na	na	na	na	na	na	na		na	na	na	na	na	na	na	na		8	0
Bromacil	314-40-9	Pesticide	34	3	4.36	31.7	31	0	--	--		30	3	24.7	40.9	29	1	--	18.9		15	0	--	--	14	0	--	--		22	1	--	10	22	2	20	20		na	na	na	na	na	na	na	na		8	0
Carbendazim	10605-21-7	Pesticide	34	2	9.49	14	23	0	--	--		30	0	--	--	19	0	--	--		15	0	--	--	13	0	--	--		22	0	--	--	22	0	--	--		na	na	na	na	na	na	na	na		8	0
Chlorpyrifos	2921-88-2	Pesticide	34	1	--	5.26	26	0	--	--		30	0	--	--	20	0	--	--		15	0	--	--	13	0	--	--		na	na	na	na	na	na	na	na		na	na	na	na	na	na	na	na		8	0
Cyanazine acid	36576-43-9	Pesticide	na	na	na	na	na	na	na	na		18	4	1	65	17	3	1	63		8	0	--	--	7	0	--	--		na	na	na	na	na	na	na	na		na	na	na	na	na	na	na	na		4	0
Cyanazine amide	36576-42-8	Pesticide	na	na	na	na	na	na	na	na		28	3	5.3	15	27	2	6.5	14		15	0	--	--	14	0	--	--		na	na	na	na	na	na	na	na		na	na	na	na	na	na	na	na		6	0
Dechlorometolachlor	126605-22-9	Pesticide	34	17	2.39	42.1	31	8	1.57	20.7		30	6	1.62	12.4	29	4	1.76	12.4		15	0	--	--	14	0	--	--		na	na	na	na	na	na	na	na		na	na	na	na	na	na	na	na		8	2
DEET	134-62-3	Pesticide	31	14	10	70	29	9	10	70		8	3	10	100	8	3	10	120		na	na	na	na	na	na	na	na		21	2	10	30	21	4	10	30		na	na	na	na	na	na	na	na		8	3
Deethylatrazine (CIAT)	6190-65-4	Pesticide	34	21	6.18	84.6	31	14	5.45	64.8		57	27	5.8	130	55	25	5.1	130		23	0	--	--	21	1	--	8		na	na	na	na	na	na	na	na		na	na	na	na	na	na	na	na		14	4
Deethylcyanazine	21725-40-6	Pesticide	na	na	na	na	na	na	na	na		28	0	--	--	27	0	--	--		15	0	--	--	14	0	--	--		na	na	na	na	na	na	na	na		na	na	na	na	na	na	na	na		6	0
Deethylcyanazine acid	36749-35-6	Pesticide	na	na	na	na	na	na	na	na		21	6	7.6	160	20	7	6.1	160		8	0	--	--	7	2	7	7.3		na	na	na	na	na	na	na	na		na	na	na	na	na	na	na	na		4	0
Deethylcyanazine amide	36556-77-1	Pesticide	na	na	na	na	na	na	na	na		28	0	--	--	27	0	--	--		15	0	--	--	14	0	--	--		na	na	na	na	na	na	na	na		na	na	na	na	na	na	na	na		6	0
Deisopropyl prometryn	4147-57-3	Pesticide	34	1	--	3.12	31	0	--	--		30	0	--	--	29	0	--	--		na	na	na	na	na	na	na	na		na	na	na	na	na	na	na	na		na	na	na	na	na	na	na	na		8	0
Deisopropylatrazine (CEAT)	1007-28-9	Pesticide	34	12	5.6	36.8	31	5	11.6	24.1		58	11	5.9	39.1	56	10	5.4	34		30	0	--	--	28	0	--	--		na	na	na	na	na	na	na	na		na	na	na	na	na	na	na	na		14	1
Desamino metribuzin	35045-02-4	Pesticide	34	16	1	109	31	0	--	--		30	2	2.54	6.29	29	1	--	6.29		15	0	--	--	14	0	--	--		na	na	na	na	na	na	na	na		na	na	na	na	na	na	na	na		8	0
Desamino-diketo metribuzin	52236-30-3	Pesticide	34	0	--	--	31	0	--	--		30	1	--	376	29	1	--	376		15	0	--	--	14	0	--	--		na	na	na	na	na	na	na	na		na	na	na	na	na	na	na	na		8	0
Didealkylatrazine (CAAT)	3397-62-4	Pesticide	30	15	27.9	101	28	4	39	89		58	11	38	284	56	7	49	276		30	1	--	26	28	0	--	--		na	na	na	na	na	na	na	na		na	na	na	na	na	na	na	na		14	0
Dimethenamid	87674-68-8	Pesticide	34	10	1.64	24.4	31	2	4.21	6.27		30	0	--	--	29	0	--	--		15	0	--	--	14	0	--	--		na	na	na	na	na	na	na	na		na	na	na	na	na	na	na	na		8	0
Dimethenamid OA	380412-59-9	Pesticide	34	2	69.3	97.4	31	0	--	--		30	0	--	--	29	0	--	--		15	0	--	--	14	0	--	--		na	na	na	na	na	na	na	na		na	na	na	na	na	na	na	na		8	0
Dimethenamid SA	205939-58-8	Pesticide	34	4	39.4	169	31	0	--	--		30	1	--	48.9	29	0	--	--		15	0	--	--	14	0	--	--		na	na	na	na	na	na	na	na		na	na	na	na	na	na	na	na		8	0
Disulfoton oxon sulfoxide	2496-92-6	Pesticide	34	0	--	--	26	0	--	--		30	0	--	--	20	0	--	--		15	0	--	--	13	1	--	26.9		na	na	na	na	na	na	na	na		na	na	na	na	na	na	na	na		8	0
Diuron	330-54-1	Pesticide	34	2	4.83	5.24	31	0	--	--		30	0	--	--	29	0	--	--		15	0	--	--	13	0	--	--		na	na	na	na	na	na	na	na		na	na	na	na	na	na	na	na		8	0
Fenamiphos	22224-92-6	Pesticide	34	0	--	--	26	0	--	--		30	0	--	--	20	0	--	--		15	1	--	1.25	13	0	--	--		na	na	na	na	na	na	na	na		na	na	na	na	na	na	na	na		8	0
Flumetsulam	98967-40-9	Pesticide	34	4	33.5	155	29	2	31.5	48.7		30	2	60.5	75.3	25	2	41.9	51.3		15	0	--	--	13	0	--	--		na	na	na	na	na	na	na	na		na	na	na	na	na	na	na	na		8	0
Hexazinone TP G	--	Pesticide	34	0	--	--	31	0	--	--		30	0	--	--	29	0	--	--		15	1	--	6.2	14	0	--	--		na	na	na	na	na	na	na	na		na	na	na	na	na	na	na	na		8	0
Hydroxyacetochlor	60090-47-3	Pesticide	34	5	20.1	333	31	2	17.9	37.2		30	1	--	9.1	29	0	--	--		15	0	--	--	14	0	--	--		na	na	na	na	na	na	na	na		na	na	na	na	na	na	na	na		8	0
Hydroxyalachlor	56681-55-1	Pesticide	34	1	--	6.42	31	0	--	--		30	0	--	--	29	0	--	--		15	0	--	--	14	0	--	--		na	na	na	na	na	na	na	na		na	na	na	na	na	na	na	na		8	0
Hydroxyatrazine	2163-68-0	Pesticide	30	15	9.92	176	27	11	6.42	86.3		58	13	7.08	120	56	13	5.81	44.3		30	0	--	--	28	1	--	23.6		na	na	na	na	na	na	na	na		na	na	na	na	na	na	na	na		14	6
Hydroxymetolachlor	131068-72-9	Pesticide	34	15	2.66	50.4	31	5	1.95	7.82		30	0	--	--	29	1	--	5.13		15	0	--	--	14	0	--	--		na	na	na	na	na	na	na	na		na	na	na	na	na	na	na	na		8	0
Imazethapyr	81335-77-5	Pesticide	34	7	8.09	25	31	8	2.23	12.7		30	3	7.96	38.1	29	5	4.85	31.2		15	0	--	--	14	0	--	--		na	na	na	na	na	na	na	na		na	na	na	na	na	na	na	na		8	0
Imidacloprid	138261-41-3	Pesticide	34	1	--	21.8	31	0	--	--		30	0	--	--	29	1	--	6.08		15	0	--	--	14	0	--	--		na	na	na	na	na	na	na	na		na	na	na	na	na	na	na	na		8	0
Isoxaflutole benzoic acid	142994-06-7	Pesticide	34	0	--	--	31	1	--	25.7		30	0	--	--	29	0	--	--		15	0	--	--	14	0	--	--		na	na	na	na	na	na	na	na		na	na	na	na	na	na	na	na		8	0
Metalaxyl	57837-19-1	Pesticide	34	4	0.81	5.41	31	1	--	2.08		29	1	--	3.29	29	1	--	3.07		15	0	--	--	14	0	--	--		22	0	--	--	22	0	--	--		na	na	na	na	na	na	na	na		7	0
Metconazole	125116-23-6	Pesticide	34	1	--	4.99	31	0	--	--		30	0	--	--	29	0	--	--		15	0	--	--	14	0	--	--		na	na	na	na	na	na	na	na		na	na	na	na	na	na	na	na		8	0
Metolachlor	51218-45-2	Pesticide	34	21	1.2	211	31	15	1.5	214		30	6	5.2	102	28	7	4.8	98.9		15	0	--	--	14	0	--	--		22	0	--	--	22	0	--	--		na	na	na	na	na	na	na	na		8	2
Metolachlor OA	152019-73-3	Pesticide	34	12	52	1020	31	4	29	254		30	10	23	1130	29	8	33	1200		15	0	--	--	14	1	--	10		na	na	na	na	na	na	na	na		na	na	na	na	na	na	na	na		8	2
Metolachlor SA	171118-09-5	Pesticide	34	17	101	1210	31	14	26.1	772		30	17	70.6	4910	29	21	26.9	2470		15	0	--	--	14	3	24.8	726		na	na	na	na	na	na	na	na		na	na	na	na	na	na	na	na		8	3
Metribuzin	21087-64-9	Pesticide	34	1	--	8.9	31	0	--	--		30	0	--	--	29	0	--	--		15	0	--	--	14	0	--	--		na	na	na	na	na	na	na	na		na	na	na	na	na	na	na	na		8	0
N-(3-4-Dichlorophenyl)-N-methylurea (DCPMU)	3567-62-2	Pesticide	34	1	--	1.09	31	0	--	--		30	0	--	--	29	0	--	--		15	0	--	--	13	0	--	--		na	na	na	na	na	na	na	na		na	na	na	na	na	na	na	na		8	0
Nicosulfuron	111991-09-4	Pesticide	34	0	--	--	26	0	--	--		29	4	2.62	14.1	23	4	2.92	15.1		15	0	--	--	12	0	--	--		na	na	na	na	na	na	na	na		na	na	na	na	na	na	na	na		8	1
Norflurazon	27314-13-2	Pesticide	34	0	--	--	31	0	--	--		30	0	--	--	29	0	--	--		15	1	--	2.59	14	0	--	--		na	na	na	na	na	na	na	na		na	na	na	na	na	na	na	na		8	0
Pentachlorophenol	87-86-5	Pesticide	34	2	600	600	31	2	500	500		8	0	--	--	8	0	--	--		na	na	na	na	na	na	na	na		22	1	--	600	22	1	--	500		na	na	na	na	na	na	na	na		8	0
Piperonyl butoxide	51-03-6	Pesticide	34	0	--	--	29	0	--	--		30	0	--	--	25	0	--	--		15	1	--	5.7	13	0	--	--		21	0	--	--	21	0	--	--		na	na	na	na	na	na	na	na		8	0
Prometon	1610-18-0	Pesticide	33	8	2.49	8.6	30	2	1.45	3.2		30	10	3.57	31.9	29	10	3.23	11.3		14	0	--	--	13	0	--	--		22	3	10	20	21	3	10	10		na	na	na	na	na	na	na	na		8	3
Prometryn	7287-19-6	Pesticide	34	0	--	--	31	0	--	--		30	0	--	--	29	0	--	--		14	0	--	--	13	1	--	0.86		na	na	na	na	na	na	na	na		na	na	na	na	na	na	na	na		8	0
Propargite	2312-35-8	Pesticide	34	0	--	--	29	0	--	--		30	0	--	--	25	0	--	--		15	0	--	--	13	1	--	0.66		na	na	na	na	na	na	na	na		na	na	na	na	na	na	na	na		8	0
Propazine	139-40-2	Pesticide	34	6	2.15	5.46	31	1	--	1.82		30	0	--	--	29	1	--	1.04		15	0	--	--	14	0	--	--		na	na	na	na	na	na	na	na		na	na	na	na	na	na	na	na		8	0
Propiconazole	60207-90-1	Pesticide	34	9	1.15	17	31	2	3.31	5.26		30	0	--	--	29	0	--	--		15	0	--	--	14	0	--	--		na	na	na	na	na	na	na	na		na	na	na	na	na	na	na	na		8	0
Propoxur	114-26-1	Pesticide	34	0	--	--	31	0	--	--		30	0	--	--	29	0	--	--		15	0	--	--	14	1	--	0.62		na	na	na	na	na	na	na	na		na	na	na	na	na	na	na	na		8	0
Pyraclostrobin	175013-18-0	Pesticide	34	1	--	4.27	31	0	--	--		30	0	--	--	29	0	--	--		15	0	--	--	14	0	--	--		na	na	na	na	na	na	na	na		na	na	na	na	na	na	na	na		8	0
Pyrimidinol	2814-20-2	Pesticide	34	0	--	--	26	2	13.9	27.5		30	1	--	11.1	20	1	--	5.8		15	0	--	--	13	1	--	3.8		na	na	na	na	na	na	na	na		na	na	na	na	na	na	na	na		8	1
sec-Acetochlor OA	152019-74-4	Pesticide	34	1	--	56	31	0	--	--		30	0	--	--	29	0	--	--		15	0	--	--	14	0	--	--		na	na	na	na	na	na	na	na		na	na	na	na	na	na	na	na		8	0
Simazine	122-34-9	Pesticide	34	1	--	4.26	31	0	--	--		30	1	--	9.72	29	1	--	14.3		15	0	--	--	14	0	--	--		na	na	na	na	na	na	na	na		na	na	na	na	na	na	na	na		8	0
Sulfentrazone	122836-35-5	Pesticide	34	8	4.64	167	31	2	4.67	21.3		30	4	3.79	98.3	29	4	5.81	101		15	0	--	--	14	1	--	16.1		na	na	na	na	na	na	na	na		na	na	na	na	na	na	na	na		8	0
Sulfometuron-methyl	74222-97-2	Pesticide	34	0	--	--	26	0	--	--		30	1	--	5.26	23	0	--	--		15	0	--	--	13	0	--	--		na	na	na	na	na	na	na	na		na	na	na	na	na	na	na	na		8	1
Tebuconazole	107534-96-3	Pesticide	34	5	2.19	22.8	29	0	--	--		30	0	--	--	25	0	--	--		15	0	--	--	13	0	--	--		na	na	na	na	na	na	na	na		na	na	na	na	na	na	na	na		8	0
Tebufenozide	112410-23-8	Pesticide	34	1	--	0.89	29	1	--	1		30	0	--	--	25	0	--	--		15	0	--	--	13	0	--	--		na	na	na	na	na	na	na	na		na	na	na	na	na	na	na	na		8	0
Tebuthiuron	34014-18-1	Pesticide	34	3	2.29	2.85	31	1	--	2.21		30	2	1.19	3.13	29	2	1.14	1.33		15	0	--	--	13	0	--	--		na	na	na	na	na	na	na	na		na	na	na	na	na	na	na	na		8	1
Terbuthylazine	5915-41-3	Pesticide	34	0	--	--	31	0	--	--		30	1	--	4.2	29	0	--	--		15	0	--	--	14	0	--	--		na	na	na	na	na	na	na	na		na	na	na	na	na	na	na	na		8	0
Tetraconazole	112281-77-3	Pesticide	33	4	2.47	10	30	0	--	--		30	0	--	--	29	0	--	--		15	0	--	--	14	0	--	--		na	na	na	na	na	na	na	na		na	na	na	na	na	na	na	na		8	0
trans-Permethrin	61949-77-7	Pesticide	34	0	--	--	31	0	--	--		30	0	--	--	29	0	--	--		13	0	--	--	13	1	--	2.65		na	na	na	na	na	na	na	na		na	na	na	na	na	na	na	na		8	0
Triclopyr	55335-06-3	Pesticide	34	1	--	330	31	1	--	104		30	0	--	--	29	0	--	--		15	0	--	--	14	0	--	--		na	na	na	na	na	na	na	na		na	na	na	na	na	na	na	na		8	0
3:3 FTCA	1169706-83-5	PFAS	na	na	na	na	na	na	na	na		22	0	--	--	19	0	--	--		15	0	--	--	15	0	--	--		na	na	na	na	na	na	na	na		15	0	--	--	15	0	--	--		na	na
5:3 FTCA	1799325-94-2	PFAS	na	na	na	na	na	na	na	na		22	0	--	--	19	0	--	--		15	0	--	--	15	0	--	--		na	na	na	na	na	na	na	na		15	0	--	--	15	0	--	--		na	na
6:2 FTS	425670-75-3	PFAS	33	1	--	8.17	31	0	--	--		22	0	--	--	19	2	3.28	3.92		15	3	2.52	11.2	15	1	--	6.63		28	1	--	7.93	27	0	--	--		15	1	--	7.76	15	0	--	--		8	0
7:3 FTCA	1799325-95-3	PFAS	na	na	na	na	na	na	na	na		22	0	--	--	19	0	--	--		15	0	--	--	15	0	--	--		na	na	na	na	na	na	na	na		15	0	--	--	15	0	--	--		na	na
EtFOSAA	2991-50-6	PFAS	34	0	--	--	32	0	--	--		22	0	--	--	19	0	--	--		15	0	--	--	15	0	--	--		30	0	--	--	30	1	--	0.787		15	0	--	--	15	0	--	--		8	0
MeFOSAA	2355-31-9	PFAS	34	0	--	--	32	0	--	--		22	0	--	--	19	0	--	--		15	0	--	--	15	0	--	--		30	0	--	--	30	0	--	--		15	0	--	--	15	--	1.69	1.69		8	0
NFDHA	39187-41-2	PFAS	na	na	na	na	na	na	na	na		22	0	--	--	19	0	--	--		15	0	--	--	15	0	--	--		na	na	na	na	na	na	na	na		15	0	--	--	15	0	--	--		na	na
PFBA	45048-62-2	PFAS	34	21	3.36	32.9	32	23	3.13	33.2		22	11	1.7	436	19	9	2.07	368		15	0	--	--	15	1	--	6.39		30	14	3.24	190	30	17	3.16	189		15	0	--	--	15	0	--	--		8	2
PFBS	45187-15-3	PFAS	34	6	0.762	2.74	32	5	0.869	2.32		22	8	0.535	4.76	19	6	1.25	5.02		15	0	--	--	15	2	0.525	0.601		30	8	1.26	3.72	30	10	0.895	3.72		15	0	--	--	15	0	--	--		8	2
PFEESA	220689-13-4	PFAS	na	na	na	na	na	na	na	na		22	0	--	--	19	0	--	--		15	0	--	--	15	0	--	--		na	na	na	na	na	na	na	na		15	0	--	--	15	0	--	--		na	na
PFHpA	120885-29-2	PFAS	34	7	0.867	1.22	32	5	0.869	1.25		22	6	0.448	2.91	19	5	0.415	2.41		15	0	--	--	15	1	--	0.43		30	3	0.91	3.79	30	3	0.936	3.93		15	0	--	--	15	0	--	--		8	1
PFHxA	92612-52-7	PFAS	34	8	0.765	3.26	32	6	0.99	2.79		22	7	0.476	10.7	19	6	0.522	9.02		15	0	--	--	15	2	0.39	0.61		30	7	1.22	14.7	30	8	0.791	14.7		15	0	--	--	15	0	--	--		8	2
PFHxS	108427-53-8	PFAS	34	6	0.914	5.01	32	6	0.934	3.84		22	9	0.403	3.81	19	9	0.602	6.81		15	0	--	--	15	1	--	0.808		30	10	0.77	5.74	30	9	1.23	5.34		15	0	--	--	15	0	--	--		8	3
PFMBA	1432017-36-1	PFAS	na	na	na	na	na	na	na	na		22	0	--	--	19	0	--	--		15	0	--	--	15	0	--	--		na	na	na	na	na	na	na	na		15	0	--	--	15	0	--	--		na	na
PFMPA	--	PFAS	na	na	na	na	na	na	na	na		22	1	--	1.83	19	1	--	1.45		15	0	--	--	15	0	--	--		na	na	na	na	na	na	na	na		15	0	--	--	15	0	--	--		na	na
PFNA	72007-68-2	PFAS	34	1	--	0.943	32	0	--	--		22	0	--	--	19	0	--	--		15	0	--	--	15	0	--	--		30	1	--	1.21	30	1	--	0.891		15	0	--	--	15	0	--	--		8	1
PFOA	45285-51-6	PFAS	34	9	0.796	1.95	32	7	0.853	2.04		22	8	0.547	14.7	19	6	0.577	12.3		15	0	--	--	15	1	--	0.586		30	6	0.811	19.9	30	7	0.945	18		15	0	--	--	15	0	--	--		8	2
PFOS	45298-90-6	PFAS	33	8	1.04	2.96	31	5	0.768	1.15		22	8	0.594	2.72	19	5	0.986	2.46		15	0	--	--	15	0	--	--		28	5	1.13	8.58	27	6	0.807	8.27		15	0	--	--	15	0	--	--		8	3
PFOSA	754-91-6	PFAS	34	0	--	--	32	1	--	0.974		22	2	0.429	0.45	19	8	0.387	2.22		15	2	0.478	0.488	15	5	0.459	1.07		30	1	--	1.81	30	1	--	0.923		15	3	0.418	0.434	15	5	0.419	1.58		8	1
PFPeA	45167-47-3	PFAS	34	4	1.98	4.47	32	4	2.11	4.11		22	6	1.24	24.1	19	5	0.91	20.5		15	0	--	--	15	1	--	0.947		30	6	3.89	11.2	30	6	3.44	11.2		15	0	--	--	15	0	--	--		8	2
PFPeS	175905-36-9	PFAS	34	0	--	--	32	0	--	--		22	2	0.509	0.713	19	3	0.508	0.602		15	0	--	--	15	0	--	--		30	1	--	0.946	30	1	--	0.946		15	0	--	--	15	0	--	--		8	0
Acetaminophen	103-90-2	Pharmaceutical	34	1	--	90.3	32	2	15.5	72.1		na	na	na	na	na	na	na	na		na	na	na	na	na	na	na	na		30	2	42	45.2	30	4	30	796		14	0	--	--	14	0	--	--		8	1
Carbadox	6804-07-5	Pharmaceutical	34	1	--	1.72	32	0	--	--		na	na	na	na	na	na	na	na		na	na	na	na	na	na	na	na		30	0	--	--	30	0	--	--		14	0	--	--	14	0	--	--		8	0
Carbamazepine	298-46-4	Pharmaceutical	34	4	1.49	2.13	32	0	--	--		na	na	na	na	na	na	na	na		na	na	na	na	na	na	na	na		30	4	2.41	157	30	3	1.5	2.91		14	0	--	--	14	0	--	--		8	1
Carisoprodol	78-44-4	Pharmaceutical	34	0	--	--	31	0	--	--		na	na	na	na	na	na	na	na		na	na	na	na	na	na	na	na		30	1	--	8.23	30	1	--	9.35		na	na	na	na	na	na	na	na		8	1
Chlorpheniramine	132-22-9	Pharmaceutical	34	0	--	--	31	1	--	15.4		na	na	na	na	na	na	na	na		na	na	na	na	na	na	na	na		30	0	--	--	30	0	--	--		na	na	na	na	na	na	na	na		8	0
Ciprofloxacin	85721-33-1	Pharmaceutical	34	1	--	11.5	32	1	--	12.3		na	na	na	na	na	na	na	na		na	na	na	na	na	na	na	na		30	0	--	--	29	0	--	--		14	0	--	--	14	0	--	--		8	0
Citalopram	59729-33-8	Pharmaceutical	34	1	--	0.461	32	0	--	--		na	na	na	na	na	na	na	na		na	na	na	na	na	na	na	na		30	0	--	--	30	0	--	--		15	0	--	--	15	0	--	--		8	0
Colchicine	64-86-8	Pharmaceutical	34	1	--	4	32	0	--	--		na	na	na	na	na	na	na	na		na	na	na	na	na	na	na	na		28	1	--	5.48	29	1	--	23.2		15	0	--	--	15	0	--	--		8	0
Desmethyldiltiazem	86408-45-9	Pharmaceutical	34	0	--	--	26	3	44.2	86.2		na	na	na	na	na	na	na	na		na	na	na	na	na	na	na	na		30	0	--	--	26	1	--	46.6		na	na	na	na	na	na	na	na		8	0
Desvenlafaxine	93413-62-8	Pharmaceutical	34	2	5.22	5.22	31	0	--	--		na	na	na	na	na	na	na	na		na	na	na	na	na	na	na	na		30	0	--	--	30	0	--	--		na	na	na	na	na	na	na	na		8	0
Diatrizoic acid	117-96-4	Pharmaceutical	34	0	--	--	32	0	--	--		na	na	na	na	na	na	na	na		na	na	na	na	na	na	na	na		30	2	43.5	44.5	30	1	--	34.6		15	0	--	--	15	0	--	--		8	0
Digoxin	20830-75-5	Pharmaceutical	34	1	--	9.39	32	0	--	--		na	na	na	na	na	na	na	na		na	na	na	na	na	na	na	na		30	0	--	--	30	0	--	--		14	0	--	--	14	0	--	--		8	0
Diphenhydramine	58-73-1	Pharmaceutical	34	0	--	--	32	1	--	0.588		na	na	na	na	na	na	na	na		na	na	na	na	na	na	na	na		30	0	--	--	30	0	--	--		14	1	--	0.686	14	0	--	--		8	0
Enrofloxacin	93106-60-6	Pharmaceutical	34	0	--	--	32	0	--	--		na	na	na	na	na	na	na	na		na	na	na	na	na	na	na	na		30	0	--	--	30	1	--	3.46		14	0	--	--	14	0	--	--		8	0
Erythromycin	114-07-8	Pharmaceutical	34	1	--	2.34	32	0	--	--		na	na	na	na	na	na	na	na		na	na	na	na	na	na	na	na		30	1	--	2.34	30	2	2.34	2.41		14	0	--	--	14	0	--	--		8	0
Fexofenadine	83799-24-0	Pharmaceutical	34	4	4.66	9.2	25	0	--	--		na	na	na	na	na	na	na	na		na	na	na	na	na	na	na	na		30	0	--	--	27	0	--	--		na	na	na	na	na	na	na	na		8	0
Fluconazole	86386-73-4	Pharmaceutical	34	0	--	--	31	0	--	--		na	na	na	na	na	na	na	na		na	na	na	na	na	na	na	na		30	2	11.4	13.6	30	2	12	12.2		na	na	na	na	na	na	na	na		8	1
Flumequine	42835-25-6	Pharmaceutical	34	0	--	--	32	1	--	1.61		na	na	na	na	na	na	na	na		na	na	na	na	na	na	na	na		30	0	--	--	30	0	--	--		14	0	--	--	14	0	--	--		8	0
Fluoxetine	54910-89-3	Pharmaceutical	34	2	19.2	46.1	32	0	--	--		na	na	na	na	na	na	na	na		na	na	na	na	na	na	na	na		30	1	--	1.83	30	0	--	--		14	0	--	--	14	0	--	--		8	1
Gabapentin	60142-96-3	Pharmaceutical	34	0	--	--	31	0	--	--		na	na	na	na	na	na	na	na		na	na	na	na	na	na	na	na		30	3	52.4	15900	30	0	--	--		na	na	na	na	na	na	na	na		8	1
Guanylurea	141-83-3	Pharmaceutical	29	2	35.9	43.4	27	0	--	--		na	na	na	na	na	na	na	na		na	na	na	na	na	na	na	na		13	0	--	--	12	0	--	--		na	na	na	na	na	na	na	na		3	0
Iopamidol	60166-93-0	Pharmaceutical	34	1	--	92.2	32	0	--	--		na	na	na	na	na	na	na	na		na	na	na	na	na	na	na	na		30	0	--	--	30	0	--	--		15	0	--	--	15	0	--	--		8	0
Lidocaine	137-58-6	Pharmaceutical	34	3	2	3.34	31	0	--	--		na	na	na	na	na	na	na	na		na	na	na	na	na	na	na	na		30	0	--	--	30	0	--	--		na	na	na	na	na	na	na	na		8	0
Lomefloxacin	98079-51-7	Pharmaceutical	34	0	--	--	32	0	--	--		na	na	na	na	na	na	na	na		na	na	na	na	na	na	na	na		30	2	3.26	11.1	30	2	3.28	4.24		14	0	--	--	14	0	--	--		8	1
Meprobamate	57-53-4	Pharmaceutical	34	0	--	--	31	0	--	--		na	na	na	na	na	na	na	na		na	na	na	na	na	na	na	na		30	3	8.48	72.3	30	2	9.68	76.2		na	na	na	na	na	na	na	na		8	1
Metformin	657-24-9	Pharmaceutical	34	14	8.96	24.4	30	12	11.4	27.7		na	na	na	na	na	na	na	na		na	na	na	na	na	na	na	na		30	0	--	--	28	0	--	--		na	na	na	na	na	na	na	na		8	0
Methocarbamol	532-03-6	Pharmaceutical	34	3	3.8	6.72	31	0	--	--		na	na	na	na	na	na	na	na		na	na	na	na	na	na	na	na		30	0	--	--	30	0	--	--		na	na	na	na	na	na	na	na		8	0
Norethindrone	68-22-4	Pharmaceutical	na	na	na	na	na	na	na	na		na	na	na	na	na	na	na	na		na	na	na	na	na	na	na	na		30	0	--	--	30	0	--	--		na	na	na	na	na	na	na	na		8	0
Ofloxacin	82419-36-1	Pharmaceutical	34	1	--	1.76	32	0	--	--		na	na	na	na	na	na	na	na		na	na	na	na	na	na	na	na		30	0	--	--	30	2	1.47	2.45		14	0	--	--	14	0	--	--		8	0
Oxolinic Acid	14698-29-4	Pharmaceutical	34	1	--	1.76	32	0	--	--		na	na	na	na	na	na	na	na		na	na	na	na	na	na	na	na		30	0	--	--	30	0	--	--		14	0	--	--	14	0	--	--		8	0
Pseudoephedrine + Ephedrine	--	Pharmaceutical	34	1	--	0.8	32	0	--	--		na	na	na	na	na	na	na	na		na	na	na	na	na	na	na	na		30	0	--	--	30	0	--	--		na	na	na	na	na	na	na	na		8	0
Roxithromycin	80214-83-1	Pharmaceutical	34	0	--	--	32	1	--	0.502		na	na	na	na	na	na	na	na		na	na	na	na	na	na	na	na		30	0	--	--	30	0	--	--		14	0	--	--	14	0	--	--		8	0
Sarafloxacin	98105-99-8	Pharmaceutical	34	0	--	--	32	0	--	--		na	na	na	na	na	na	na	na		na	na	na	na	na	na	na	na		30	1	--	18.9	30	2	15.8	19.9		14	0	--	--	14	0	--	--		8	0
Sulfadimethoxine	122-11-2	Pharmaceutical	34	0	--	--	32	1	--	0.817		na	na	na	na	na	na	na	na		na	na	na	na	na	na	na	na		30	2	1.63	5.02	30	0	--	--		14	0	--	--	14	0	--	--		8	0
Sulfamerazine	127-79-7	Pharmaceutical	34	0	--	--	32	0	--	--		na	na	na	na	na	na	na	na		na	na	na	na	na	na	na	na		30	1	--	1.51	30	0	--	--		14	0	--	--	14	0	--	--		8	1
Sulfamethazine	57-68-1	Pharmaceutical	34	1	1.49	1.49	32	0	--	--		na	na	na	na	na	na	na	na		na	na	na	na	na	na	na	na		30	2	0.901	3.28	30	1	--	7.69		14	0	--	--	14	0	--	--		8	0
Sulfamethizole	144-82-1	Pharmaceutical	34	0	--	--	32	0	--	--		na	na	na	na	na	na	na	na		na	na	na	na	na	na	na	na		30	2	0.735	6.47	30	0	--	--		14	0	--	--	14	0	--	--		8	2
Sulfamethoxazole	723-46-6	Pharmaceutical	34	5	0.9	5.19	32	0	--	--		na	na	na	na	na	na	na	na		na	na	na	na	na	na	na	na		30	7	0.707	86.7	30	2	1.66	17.1		14	0	--	--	14	0	--	--		8	0
Sulfanilamide	63-74-1	Pharmaceutical	34	0	--	--	32	0	--	--		na	na	na	na	na	na	na	na		na	na	na	na	na	na	na	na		30	1	--	114	30	0	--	--		14	0	--	--	14	0	--	--		8	1
Thiabendazole	148-79-8	Pharmaceutical	34	0	--	--	32	1	--	2.17		na	na	na	na	na	na	na	na		na	na	na	na	na	na	na	na		30	0	--	--	30	0	--	--		14	0	--	--	14	0	--	--		8	0
Tramadol	27203-92-5	Pharmaceutical	34	1	--	2.89	31	0	--	--		na	na	na	na	na	na	na	na		na	na	na	na	na	na	na	na		30	0	--	--	30	0	--	--		na	na	na	na	na	na	na	na		8	0
Venlafaxine	93413-69-5	Pharmaceutical	30	5	0.729	2.53	28	4	0.92	1.04		na	na	na	na	na	na	na	na		na	na	na	na	na	na	na	na		30	0	--	--	30	2	1.36	4.46		15	0	--	--	15	0	--	--		8	0
beta-Sitosterol	83-46-5	Plant sterol	34	20	100	1600	31	0	--	--		na	na	na	na	na	na	na	na		na	na	na	na	na	na	na	na		30	0	--	--	30	1	--	200		na	na	na	na	na	na	na	na		8	0
beta-Stigmastanol	19466-47-8	Plant sterol	34	1	--	200	31	1	--	200		na	na	na	na	na	na	na	na		na	na	na	na	na	na	na	na		30	0	--	--	29	0	--	--		na	na	na	na	na	na	na	na		8	0
Bis(2-ethylhexyl)phthalate	117-81-7	Plastic additive	25	0	--	--	23	0	--	--		na	na	na	na	na	na	na	na		na	na	na	na	na	na	na	na		21	0	--	--	24	1	--	4000		na	na	na	na	na	na	na	na		6	0
Cholesterol	57-88-5	Sterol	23	14	100	5400	29	0	--	--		na	na	na	na	na	na	na	na		na	na	na	na	na	na	na	na		29	0	--	--	29	0	--	--		na	na	na	na	na	na	na	na		8	0
[truncated: 6 more columns]

## Sheet: TableS8_statistical comparisons
TableS8. Results of Wilcoxon signed-rank sum test with Pratt adjustment for comparisons of paired source and finished drinking water samples and PERMANOVA test for comparisons of source waters. Cells with horizontal pattern indicate that a comparison was not applicable. 'Groundwater agriculture' refers to groundwater sourced facilities that are likely to be influenced by agricultural activities o…
		Paired comparisons of source and finished water samples						Source water comparisons
		Surface water (SW)	Vulnerable groundwater wastewater (GW-WWV)	Non-vulnerable groundwater wastewater (GW-WWNV)	Vulnerable groundwater agriculture (GW-AGV)	Non-vulnerable groundwater agriculture (GW-AGNV)		Groundwater agriculture (GW-AG) -- Surface water (SW)	Groundwater wastewater (GW-WW) -- Surface water (SW)	Groundwater agriculture (GW-AG) -- Groundwater wastewater (GW-WW)	Vulnerable (GW-WWV) -- Non-vulnerable (GW-WWNV)	Vulnerable (GW-AGV) -- Non-vulnerable (GW-AGNV)
PFAS	Total sample concentration	ns	ns	ns	p<0.05 (S < F)	ns		ns	ns	ns	p<0.05 (V > NV)	p<0.05 (V > NV)
	Total number detected	ns	ns	ns	p<0.01 (S < F)	ns		ns	ns	ns	p<0.05 (V > NV)	p<0.05 (V > NV)
Pesticides	Total sample concentration	p<0.001 (S > F)			ns	ns		ns				p<0.05 (V > NV)
	Total number detected	p<0.001 (S > F)			ns	ns		p<0.001 (SW > GW)				p<0.05 (V > NV)
Benzotriazoles/ benzothiazoles	Total sample concentration	p<0.01 (S > F)		x							x
	Total number detected	p<0.05 (S > F)		x							x
Wastewater indicators (excluding bromoform)	Total sample concentration	p<0.001 (S > F)	ns						p<0.01 (SW > GW)
	Total number detected	p<0.001 (S > F)	ns						p<0.001 (SW > GW)
DBP concentration	Concentration	p<0.001 (S < F)	p<0.001 (S < F)						ns
Pharmaceuticals	Total sample concentration	ns	ns	x					ns		ns
	Total number detected	p<0.1 (S > F)	ns	x					p<0.05 (SW > GW)		ns

## Sheet: TableS9_toxEval summary
Table S9. Summary of exposure-activity ratios (EARs) determined by comparing environmental concentrations against bioactivity data available in the U.S. Environmental Protection Agency's ToxCast database. Only contaminants with at least one detection are included. Chemical Abstracts Resgistry Numbers are provided in parentheses after each contaminant name. --, no data
Site ID	Sample type	1-4-Dichlorobenzene (106-46-7)	Anthraquinone (84-65-1)	Isophorone (78-59-1)	Tetrachloroethene (127-18-4)	p-Cresol (106-44-5)	Indole (120-72-9)	Galaxolide (1222-05-5)	Triethyl citrate (77-93-0)	Menthol (89-78-1)	2-Methylthio Benzolthiazole (2MeS-BTH) (615-22-5)	2-Amino Benzothiazole (2AM-BTH) (136-95-8)	5-Methyl-1H-benzotriazole (136-85-6)	2-Hydroxy Benzolthiazole (2OH-BTH) (934-34-9)	Benzotriazole (BTZ) (95-14-7)	Methyl-1H-benzotriazole (29385-43-1)	Benzothiazole (BTH) (95-16-9)	Cotinine (486-56-6)	Nicotine (54-11-5)	4-n-Octylphenol (1806-26-4)	4-Nonylphenols (84852-15-3)	Bromoform (75-25-2)	Carbazole (86-74-8)	Fluoranthene (206-44-0)	Anthracene (120-12-7)	Benzo[a]pyrene (50-32-8)	Tri(2-chloroethyl) phosphate (115-96-8)	Tris(dichloroisopropyl) phosphate (13674-87-8)	Tri(2-butoxyethyl) phosphate (78-51-3)	Sulfometuron-methyl (74222-97-2)	DesaminoMetribuzin (35045-02-4)	N-(3-4-Dichlorophenyl)-N-methylurea (DCPMU) (3567-62-2)	Tebuthiuron (34014-18-1)	Pyrimidinol (2814-20-2)	Deethylatrazine (6190-65-4)	Imazethapyr (81335-77-5)	trans-Permethrin (61949-77-7)	Propoxur (114-26-1)	Bentazon (25057-89-0)	Acetochlor SA (187022-11-3)	Fenamiphos (22224-92-6)	Tebufenozide (112410-23-8)	Chlorpyrifos (2921-88-2)	Metolachlor SA (171118-09-5)	Prometryn (7287-19-6)	Propargite (2312-35-8)	Imidacloprid (138261-41-3)	Terbuthylazine (5915-41-3)	Flumetsulam (98967-40-9)
100	Finished	0	0	--	0	0	0	0	0	0	0	0	0	0	0	0	0	0	0	0	0	0.00808	0	0	0	0	6.02e-06	0	0	0	0	0	0	0	0	0	0	0	0	0	0	0	0	0	0	0	0	0	0
100	Source	0	0	0	0	0	0	0	0	0	0	0	0	0	0	0	0	0	0	0	0	5.11e-06	0	0	0	0	1.2e-05	0	0	0	0	0	0	0	0	0	0	0	0	0	0	0	0	0	0	0	0	0	0
101	Finished	0	0	0.00345	0	3.73e-05	6.35e-05	0	0	0	0	0	0	0	0	0	0	0	0	0	0	0.000491	0	0	0	0	0	0	0	0	0	0	0	0	6.1e-06	5.53e-06	0	0	0	6.58e-05	0	0	0	9.33e-05	0	0	0	0	8.87e-05
101	Source	0	0	2.59e-06	0	0	3.17e-05	0	0	0	0	1.22e-06	2.77e-06	0	0	0	0	1.97e-07	0	0	0	0	0	0	0	0	0	0	0	0	2.12e-05	0	0	0	4e-05	8.72e-06	0	0	0	8.82e-05	0	0	8.05e-06	0.000154	0	0	0	0	0.000282
102	Finished	0	0	0	0	0	0	0	0	0	0	0	0	0	0	0	0	0	0	0	0	0.00123	0	0	0	0	1.2e-05	0	0	0	0	0	0	0	3.06e-05	3.88e-06	0	0	0	0	0	0	0	2.25e-05	0	0	0	0	0
102	Source	0	0	0	0	0	0	0	0	0	0	0	3.29e-06	0	2.73e-05	0	0	0	0	0	0	0	0	0	0	0	0	0	0	0	4.19e-06	3.29e-07	0	0	3.4e-05	1.51e-05	0	0	1.89e-05	9.41e-05	0	0	0	0.000213	0	0	0	0	6.1e-05
103	Finished	0	0	--	0	0	0	0	0	0	0	0	0	0	0	0	0	0	0	0	0	0.000225	0	0	0	0	0	0	0	0	0	0	0	0	2.58e-06	0	0	0	0	0	0	0	0	0	0	0	0	0	0
103	Source	0	0	0	0	0	0	0	0	0	0	0	0	0	0	0	0	0	0.000818	0	0	0	0	0	0	0	0	0	0	0	0	0	0	0	2.92e-06	0	0	0	0	0	0	0	0	0	0	0	0	0	0
104	Finished	0	0	0	0	0	0	0	0	0	0	0	0	0	0	0	0	0	0	0	0	0.0021	0	0	0	0	0	0	0	0	0	0	0	0	6.71e-06	0	0	0	0	0	0	0	0	0	0	0	0	0	0
104	Source	0	0	0	0	0	0	0	0	0	0	0	0	0	0	0	0	0	0	1.17e-05	0	0	0	0	0	0	0	0	0	0	0	0	0	0	7.04e-06	0	0	0	0	0	0	0	0	0	0	0	0	0	0
105	Finished	0	1.52e-05	0	0	0	0	0	0	0	0	0	0	0	0	0	0	0	0	0	0	0.000588	0	0	0	0	0	0	0	0	0	0	0	0	0	0	0	0	0	0	0	0	0	0	0	0	0	0	0
105	Source	0	0	0	0	0	0	0	0	0	0	0	0	0	0	0	0	0	0	0	0	0	0	0	0	0	0	0	0	0	0	0	0	0	0	0	0	0	0	0	0	0	0	0	0	0	0	0	0
106	Finished	0	0	0	0	0	0	0	0	0	0	0	0	0	0	0	0	0	0	0	0	0.0112	0	0	0	0	0	0	0	--	0	0	4.02e-07	--	0	0	0	0	0	0	--	0	--	0	0	0	0	0	0
106	Source	0	0	0	4.01e-06	0	0	0	0	0	0	8.3e-07	5.2e-06	0	0	1.69e-05	0	0	0	0	0	1.02e-05	0	0	0	0	0	0	0	0	1.94e-07	0	4.2e-07	0	0	0	0	0	0	0	0	0	0	0	0	0	0	0	0
107	Finished	0	0	--	0	--	6.35e-05	0	0	0	0	0	1.13e-06	0	0	0	0	0	0	0	0	0.00323	0	0	0	0	0	0	0	0	0	0	0	0	0	1.35e-06	0	0	2.49e-06	0	0	1.97e-05	0	6.1e-05	0	0	0	0	0
107	Source	0	0	0	0	0	0	0	0	0	0	0	4.16e-06	0	3.25e-06	0	0	0	0	0	0	0	0	0	0	0.000344	0	0	0	0	1.4e-06	0	0	0	9.6e-06	0	0	0	2.69e-06	0	0	1.76e-05	0	6.71e-05	0	0	0	0	0
108	Finished	0	0	0	0	0	0	0	0	0	0	0	2.34e-06	0	0	0	0	0	0	4.86e-05	0	0.00491	0	0	0	0	0	0	0	0	0	0	0	0	9.45e-06	0	0	0	0	0	0	0	0	0	0	0	0	0	0
108	Source	0	0	0	0	0	0	0	0	0	0	0	0	0	0	0	0	0	0	6.14e-06	0	0	0	0	0	0	0	0	0	0	0	0	0	0	8.98e-06	0	0	0	0	0	0	0	0	0	0	0	0	0	0
109	Finished	0	0	0	0	0	0	0	0	0	0	0	0	0	0	0	0	0	0	0	0	0.00156	0	0	0	0	0	0	0	0	0	0	0	0	0	7.39e-06	0	0	2.47e-05	0	0	0	0	1.59e-05	0	0	0	0	0
109	Source	0	0	0	0	0	0	0	0	0	0	0	1.64e-06	0	0	0	0	0	0	0	0	0	0	0	0	0	0	0	0	0	1.96e-06	0	0	0	1.33e-05	7.81e-06	0	0	2.64e-05	0	0	0	0	2.07e-05	0	0	0	0	0
110	Finished	0	0	0	0	0	0	0	0	0	0	0	0	0	0	0	0	0	0	0	0	0.00465	0	0	0	0	0	0	0	0	0	0	0	6.81e-06	6.62e-06	0	0	0	0	0	0	0	0	0	0	0	0	0	0
110	Source	0	0	0	0	0	0	0	0	0	0	0	0	0	0	0	0	0	0	0	0	1.02e-05	0	0	0	0	0	0	0	0	0	0	0	0	9.41e-06	0	0	0	0	0	0	0	0	0	0	0	0	0	0
111	Finished	0	0	--	0	--	0	0	0	0	0	0	0	0	0	0	0	0	0	0	0	0.00151	0	0	0	0	0	0	0	0	0	0	0	0	8.6e-06	0	0	0	0	0	0	0	0	1.45e-05	0	0	0	0	0
111	Source	0	0	0	0	0	0	0	0	0	0	0	0	0	0	0	0	0	0	0	0	0	0	0	0	0	0	0	0	0	1.3e-06	0	0	0	1.55e-05	0	0	0	0	0	0	0	0	3.25e-05	0	0	0	0	0
112	Finished	0	0	0	0	0	0	0	0	0	0	0	0	0	0	0	0	0	0	0	0	0.00156	0	0	0	0	0	0.00028	0	0	0	0	0	0	1.23e-05	0	0	0	0	0	0	0	0	0	0	0	0	0	0
112	Source	0	0	0	0	0	0	0	0	0	0	0	0	0	0	0	0	0	0	0	0	0	0	0	0	0	0	0	0	0	0	0	0	0	1.12e-05	0	0	0	0	0	0	0	0	0	0	0	0	0	0
113	Finished	0	0	0	0	0	0	0	0	0	0	0	1.13e-06	0	3.25e-06	0	0	0	0	0	0	0.00259	0	0	0	0	0	0	0	0	0	0	0	0	0	0	0	0	0	0	0	0	0	2.82e-05	0	0	0	0	0
113	Source	0	2.28e-05	0	0	0	3.17e-05	6.99e-05	0	0	8.63e-07	2.77e-06	1.82e-05	6.09e-06	1.56e-05	4.92e-05	0	4.15e-07	0.000981	0	0.000202	1.53e-05	0	8.64e-05	0	0.000344	0	0	0	0	0	0	5.19e-07	0	1.002e-05	0	0	0	3.23e-06	0	0	0	0	5.05e-05	0	0	0	0	0
114	Finished	0	0	0	2.004e-06	0	0	0	0	0	0	0	0	0	0	0	0	0	0	0	0	0.0243	0	0	0	0	0	0	0	0	0	0	0	1.35e-05	1.6e-05	7.69e-06	0	0	0	5.37e-05	0	0	0	0.000158	0	0	0	0	0
114	Source	0	0	1.13e-06	0	0	0	0	0	0	0	0	3.55e-06	0	6.08e-06	0	0	0	0	0	0.0001602	0	0	0	0	0	0	0	0	0	2.45e-06	0	0	0	2.32e-05	1.02e-05	0	0	1.08e-05	8.15e-05	0	0	0	0.000248	0	0	0	0	6.83e-05
115	Source	0	0	1.29e-06	0	0	3.17e-05	6.99e-05	0	0	7.52e-07	1.22e-06	1.04e-05	3.23e-06	1.52e-05	1.72e-05	0	3.65e-07	0	0	0	2.05e-05	0	0	0	0	6.02e-06	0.00142	0	0	7.4e-07	0	0	0	1.59e-05	0	0	0	2.72e-06	0	0	0	0	5.22e-05	0	0	4.86e-05	0	0
115	Source	0	0	2.27e-06	0	0	3.17e-05	0	0	0	0	1.58e-06	6.93e-06	0	7.81e-06	3.85e-05	0	3.86e-07	0	0	0	0	0	0	0	0	0	0.00256	0	0	8.49e-07	0	0	0	1.13e-05	0	0	0	3.53e-06	0	0	0	0	4.44e-05	0	0	0	0	0
115	Finished	0	0	0	0	0	0	0	0	0	0	0	5.89e-06	0	7.81e-06	1.83e-05	0	3.84e-07	0	0	0	0.000527	0	0	0	0	0	0	0	0	0	0	0	0	1.49e-05	0	0	0	1.27e-06	0	0	0	0	2.46e-05	0	0	0	0	0
200	Finished	--	--	--	--	--	--	--	--	--	--	--	--	--	--	--	--	--	--	--	--	--	--	--	--	--	--	--	--	0	0	0	0	0	0	0	0	0	6.95e-06	0	0	0	0	2.04e-05	0	0	0	0	0
200	Source	--	--	--	--	--	--	--	--	--	--	--	--	--	--	--	--	--	--	--	--	--	--	--	--	--	--	--	--	0	0	0	0	0	0	0	0	0	0	0	0	0	0	0	0	0	0	0	0
201	Finished	--	--	--	--	--	--	--	--	--	--	--	--	--	--	--	--	--	--	--	--	--	--	--	--	--	--	--	--	0	0	0	0	0	0	0	0	0	5.95e-06	0	0	0	0	0	0	0	0	0	0
201	Source	--	--	--	--	--	--	--	--	--	--	--	--	--	--	--	--	--	--	--	--	--	--	--	--	--	--	--	--	0	0	0	0	0	0	0	0	0	3.76e-06	0	0	0	0	0	0	0	0	0	0
202	Finished	--	--	--	--	--	--	--	--	--	--	--	--	--	--	--	--	--	--	--	--	--	--	--	--	--	--	--	--	0	0	0	0	0	3.56e-05	6.97e-06	0	0	0	2.45e-05	0	0	0	0.000505	0	0	0	0	7.63e-05
202	Source	--	--	--	--	--	--	--	--	--	--	--	--	--	--	--	--	--	--	--	--	--	--	--	--	--	--	--	--	0	0	0	0	0	1.42e-05	1.02e-05	0	0	0	2.39e-05	0	0	0	0.001004	0	0	0	0	0.000137
203	Finished	--	--	--	--	--	--	--	--	--	--	--	--	--	--	--	--	--	--	--	--	--	--	--	--	--	--	--	--	--	0	0	2.07e-07	--	8.89e-06	0	0	0	0	0	--	--	--	1.61e-05	0	--	0	0	--
203	Source	--	--	--	--	--	--	--	--	--	--	--	--	--	--	--	--	--	--	--	--	--	--	--	--	--	--	--	--	0	0	0	2.16e-07	0	2.26e-05	0	0	0	0	0	0	0	0	1.55e-05	0	0	0	0	0
204	Finished	--	--	--	--	--	--	--	--	--	--	--	--	--	--	--	--	--	--	--	--	--	--	--	--	--	--	--	--	--	0	0	0	--	0	0	0	0	0	0	--	--	--	5.5e-06	0		0	0	--
204	Source	--	--	--	--	--	--	--	--	--	--	--	--	--	--	--	--	--	--	--	--	--	--	--	--	--	--	--	--	0	0	0	0	0	0	0	0	0	0	0	0	0	0	0	0	0	0	0	0
205	Finished	--	--	--	--	--	--	--	--	--	--	--	--	--	--	--	--	--	--	--	--	--	--	--	--	--	--	--	--	--	--	--	--	--	0	--	--	--	--	--	--	--	--	--	--	--	--	--	--
205	Source	--	--	--	--	--	--	--	--	--	--	--	--	--	--	--	--	--	--	--	--	--	--	--	--	--	--	--	--	0	0	0	0	0	0	0	0	0	0	1.2e-05	0	0	0	8.65e-05	0	0	0	0	0
206	Finished	--	--	--	--	--	--	--	--	--	--	--	--	--	--	--	--	--	--	--	--	--	--	--	--	--	--	--	--	--	0	0	0	--	0	0	0	0	0	0	--	0		0.000106	0	0	0	0	0
206	Source	--	--	--	--	--	--	--	--	--	--	--	--	--	--	--	--	--	--	--	--	--	--	--	--	--	--	--	--	0	0	0	0	0	0	0	0	0	4.79e-05	0	0	0	0	0.000436	0	0	0	0	0
207	Finished	--	--	--	--	--	--	--	--	--	--	--	--	--	--	--	--	--	--	--	--	--	--	--	--	--	--	--	--	0	0	0	0	--	5.2e-06	5.75e-06	0	0	0	2.97e-05	--	--	--	0.000109	0		0	0	--
207	Source	--	--	--	--	--	--	--	--	--	--	--	--	--	--	--	--	--	--	--	--	--	--	--	--	--	--	--	--	0	4.93e-07	0	0	0	2.74e-06	4.82e-06	0	0	0	4.66e-05	0	0	0	0.00011	0	0	0	0	0.00011
208	Finished	--	--	--	--	--	--	--	--	--	--	--	--	--	--	--	--	--	--	--	--	--	--	--	--	--	--	--	--	0	0	0	0	0	0	0	0	0	4.24e-05	0	0	0	0	8.02e-05	0	0	0	0	0
208	Source	--	--	--	--	--	--	--	--	--	--	--	--	--	--	--	--	--	--	--	--	--	--	--	--	--	--	--	--	0	0	0	0	0	0	0	0	0	3.79e-05	0	0	0	0	6.06e-05	0	0	0	0	0
209	Finished	--	--	--	--	--	--	--	--	--	--	--	--	--	--	--	--	--	--	--	--	--	--	--	--	--	--	--	--	0	0	0	0	0	7.09e-06	3.36e-06	0	0	0	9.69e-06	0	0	0	5.12e-05	0	0	0	0	9.34e-05
209	Source	--	--	--	--	--	--	--	--	--	--	--	--	--	--	--	--	--	--	--	--	--	--	--	--	--	--	--	--	0	0	0	0	0	1.18e-05	0	0	0	0	0	0	0	0	0	0	0	0	0	0
210	Finished	--	--	--	--	--	--	--	--	--	--	--	--	--	--	--	--	--	--	--	--	--	--	--	--	--	--	--	--	0	0	0	0	0	4.68e-06	1.89e-05	0	0	0	0	0	0	0	0.000115	0	0	0	0	0
210	Source	--	--	--	--	--	--	--	--	--	--	--	--	--	--	--	--	--	--	--	--	--	--	--	--	--	--	--	--	0	0	0	0	0	5.34e-06	2.31e-05	0	0	0	4.2e-05	0	0	0	0.000323	0	0	0	0	0
211	Finished	--	--	--	--	--	--	--	--	--	--	--	--	--	--	--	--	--	--	--	--	--	--	--	--	--	--	--	--	0	0	0	0	0	6.15e-05	0	0	0	0	0	0	0	0	0	0	0	0	0	0
211	Source	--	--	--	--	--	--	--	--	--	--	--	--	--	--	--	--	--	--	--	--	--	--	--	--	--	--	--	--	0	0	0	0	0	6.15e-05	0	0	0	0	0	0	0	0	0	0	0	0	0	0
212	Finished	--	--	--	--	--	--	--	--	--	--	--	--	--	--	--	--	--	--	--	--	--	--	--	--	--	--	--	--	0	0	0	0	0	2.16e-05	0	0	0	0	0	0	0	0	4.26e-05	0	0	0	0	0
212	Source	--	--	--	--	--	--	--	--	--	--	--	--	--	--	--	--	--	--	--	--	--	--	--	--	--	--	--	--	0	0	0	0	0	2.43e-05	0	0	0	0	0	0	0	0	3.52e-05	0	0	0	0	0
213	Source/Finished	--	--	--	--	--	--	--	--	--	--	--	--	--	--	--	--	--	--	--	--	--	--	--	--	--	--	--	--	0	1.22e-06	0	0	0	5.2e-06	0	0	0	0	0	0	0	0	0.000105	0	0	0	0	0
214	Finished	--	--	--	--	--	--	--	--	--	--	--	--	--	--	--	--	--	--	--	--	--	--	--	--	--	--	--	--	0	0	0	0	0	6e-06	0	0	0	0	0	0	0	0	4.13e-05	0	0	0	0	0
214	Source	--	--	--	--	--	--	--	--	--	--	--	--	--	--	--	--	--	--	--	--	--	--	--	--	--	--	--	--	0	0	0	0	0	6.95e-06	0	0	0	0	0	0	0	0	4.97e-05	0	0	0	0	0
215	Finished	--	--	--	--	--	--	--	--	--	--	--	--	--	--	--	--	--	--	--	--	--	--	--	--	--	--	--	--	--	0	0	0		0	0	0	0	0	0	--	0	--	0	0	0	0	0	0
215	Source	--	--	--	--	--	--	--	--	--	--	--	--	--	--	--	--	--	--	--	--	--	--	--	--	--	--	--	--	0	0	0	0	0	0	0	0	0	0	0	0	0	0	0	0	0	0	0	0
216	Finished	--	--	--	--	--	--	--	--	--	--	--	--	--	--	--	--	--	--	--	--	--	--	--	--	--	--	--	--	0	0	0	0	0	2.93e-05	0	0	0	0	0	0	0	0	3.54e-05	0	0	0	0	0
216	Source	--	--	--	--	--	--	--	--	--	--	--	--	--	--	--	--	--	--	--	--	--	--	--	--	--	--	--	--	0	0	0	0	0	3.45e-05	0	0	0	0	0	0	0	0	3.07e-05	0	0	0	0	0
217	Finished	--	--	--	--	--	--	--	--	--	--	--	--	--	--	--	--	--	--	--	--	--	--	--	--	--	--	--	--	--	0	0	0		2.46e-05	0	0	0	0	0	--	0	--	4.91e-05	0	0	1.35e-05	0	0
217	Source	--	--	--	--	--	--	--	--	--	--	--	--	--	--	--	--	--	--	--	--	--	--	--	--	--	--	--	--	0	0	0	0	0	3.19e-05	0	0	0	0	0	0	0	0	3.51e-05	0	0	0	5.27e-05	0
218	Finished	--	--	--	--	--	--	--	--	--	--	--	--	--	--	--	--	--	--	--	--	--	--	--	--	--	--	--	--	0	0	0	0	0	0	0	0	0	0	0	0	0	0	0	0	0	0	0	0
218	Source	--	--	--	--	--	--	--	--	--	--	--	--	--	--	--	--	--	--	--	--	--	--	--	--	--	--	--	--	0	0	0	0	0	0	0	0	0	3.67e-05	0	0	0	0	0	0	0	0	0	0
219	Finished	--	--	--	--	--	--	--	--	--	--	--	--	--	--	--	--	--	--	--	--	--	--	--	--	--	--	--	--	0	0	0	0	0	0	0	0	0	0	9.01e-05	0	0	0	0.000499	0	0	0	0	0
219	Source	--	--	--	--	--	--	--	--	--	--	--	--	--	--	--	--	--	--	--	--	--	--	--	--	--	--	--	--	0	0	0	0	0	0	0	0	0	0	9.32e-05	0	0	0	0.000462	0	0	0	0	0
220	Finished	--	--	--	--	--	--	--	--	--	--	--	--	--	--	--	--	--	--	--	--	--	--	--	--	--	--	--	--	--	0	0	0		5.25e-06	0	0	0	0	0	--	0	--	1.44e-05	0	0	0	0	0
220	Source	--	--	--	--	--	--	--	--	--	--	--	--	--	--	--	--	--	--	--	--	--	--	--	--	--	--	--	--	0	0	0	0	0	7.66e-06	0	0	0	1.13e-05	0	0	0	0	0	0	0	0	0	0
221	Finished	--	--	--	--	--	--	--	--	--	--	--	--	--	--	--	--	--	--	--	--	--	--	--	--	--	--	--	--	0	0	0	0	0	4.11e-05	0	0	0	0	0	0	0	0	0.000385	0	0	0	0	0
221	Source	--	--	--	--	--	--	--	--	--	--	--	--	--	--	--	--	--	--	--	--	--	--	--	--	--	--	--	--	0	0	0	0	0	3.69e-05	0	0	0	0	0	0	0	0	0.000442	0	0	0	0	0
250	Finished	--	--	--	--	--	--	--	--	--	--	--	--	--	--	--	--	--	--	--	--	--	--	--	--	--	--	--	--	--	--	--	--	--	0	--	--	--	--	--	--	--	--	--	--	--	--	--	--
250	Source	--	--	--	--	--	--	--	--	--	--	--	--	--	--	--	--	--	--	--	--	--	--	--	--	--	--	--	--	0	0	0	0	0	0	0	0	0	0	0	0	0	0	0	0	0	0	0	0
251	Finished	--	--	--	--	--	--	--	--	--	--	--	--	--	--	--	--	--	--	--	--	--	--	--	--	--	--	--	--	0	0	0	0	1.86e-06	0	0	1.19e-05	3.35e-06	0	0	0	0	0	0	--	1.5e-05	0	0	0
251	Source	--	--	--	--	--	--	--	--	--	--	--	--	--	--	--	--	--	--	--	--	--	--	--	--	--	--	--	--	0	0	0	0	0	0	0	0	0	0	0	0	0	0	0	--	0	0	0	0
252	Finished	--	--	--	--	--	--	--	--	--	--	--	--	--	--	--	--	--	--	--	--	--	--	--	--	--	--	--	--	0	0	0	0	0	0	0	0	0	0	0	0	0	0	0	3.84e-05	0	0	0	0
252	Source	--	--	--	--	--	--	--	--	--	--	--	--	--	--	--	--	--	--	--	--	--	--	--	--	--	--	--	--	0	0	0	0	0	0	0	0	0	0	0	1.04e-05	0	0	0	0	0	0	0	0
253	Finished	--	--	--	--	--	--	--	--	--	--	--	--	--	--	--	--	--	--	--	--	--	--	--	--	--	--	--	--	0	0	0	0	0	0	0	0	0	8.86e-06	0	0	0	0	3.33e-05	0	0	0	0	0
253	Source	--	--	--	--	--	--	--	--	--	--	--	--	--	--	--	--	--	--	--	--	--	--	--	--	--	--	--	--	0	0	0	0	0	0	0	0	0	0	0	0	0	0	0	0	0	0	0	0
254	Source/Finished	--	--	--	--	--	--	--	--	--	--	--	--	--	--	--	--	--	--	--	--	--	--	--	--	--	--	--	--	0	0	0	0	0	0	0	0	0	0	0	0	0	0	0	0	0	0	0	0
255	Finished	--	--	--	--	--	--	--	--	--	--	--	--	--	--	--	--	--	--	--	--	--	--	--	--	--	--	--	--	0	0	0	0	0	0	0	0	0	0	0	0	0	0	5.07e-06	0	0	0	0	0
255	Source	--	--	--	--	--	--	--	--	--	--	--	--	--	--	--	--	--	--	--	--	--	--	--	--	--	--	--	--	0	0	0	0	0	0	0	0	0	0	0	0	0	0	0	0	0	0	0	0
256	Finished	--	--	--	--	--	--	--	--	--	--	--	--	--	--	--	--	--	--	--	--	--	--	--	--	--	--	--	--	0	0	0	0	0	0	0	0	0	0	0	0	0	0	0	0	0	0	0	0
256	Source	--	--	--	--	--	--	--	--	--	--	--	--	--	--	--	--	--	--	--	--	--	--	--	--	--	--	--	--	0	0	0	0	0	0	0	0	0	0	0	0	0	0	0	0	0	0	0	0
257	Finished	--	--	--	--	--	--	--	--	--	--	--	--	--	--	--	--	--	--	--	--	--	--	--	--	--	--	--	--	0	0	0	0	0	0	0	0	0	0	0	0	0	0	0	0	0	0	0	0
257	Source	--	--	--	--	--	--	--	--	--	--	--	--	--	--	--	--	--	--	--	--	--	--	--	--	--	--	--	--	0	0	0	0	0	0	0	0	0	0	0	0	0	0	0	0	0	0	0	0
258	Finished	--	--	--	--	--	--	--	--	--	--	--	--	--	--	--	--	--	--	--	--	--	--	--	--	--	--	--	--	0	0	0	0	0	3.78e-06	0	0	0	0	0	0	0	0	0.000149	0	0	0	0	0
258	Source	--	--	--	--	--	--	--	--	--	--	--	--	--	--	--	--	--	--	--	--	--	--	--	--	--	--	--	--	0	0	0	0	0	0	0	0	0	0	0	0	0	0	0	0	0	0	0	0
259	Finished	--	--	--	--	--	--	--	--	--	--	--	--	--	--	--	--	--	--	--	--	--	--	--	--	--	--	--	--	0	0	0	0	0	0	0	0	0	0	0	0	0	0	0	0	0	0	0	0
259	Source	--	--	--	--	--	--	--	--	--	--	--	--	--	--	--	--	--	--	--	--	--	--	--	--	--	--	--	--	0	0	0	0	0	0	0	0	0	0	0	0	0	0	0	0	0	0	0	0
260	Finished	--	--	--	--	--	--	--	--	--	--	--	--	--	--	--	--	--	--	--	--	--	--	--	--	--	--	--	--	0	0	0	0	0	0	0	0	0	0	0	0	0	0	0	0	0	0	0	0
260	Source	--	--	--	--	--	--	--	--	--	--	--	--	--	--	--	--	--	--	--	--	--	--	--	--	--	--	--	--	0	0	0	0	0	0	0	0	0	0	0	0	0	0	0	0	0	0	0	0
261	Finished	--	--	--	--	--	--	--	--	--	--	--	--	--	--	--	--	--	--	--	--	--	--	--	--	--	--	--	--	--	0	--	--	--	0	0	--	0	0	0	--	--	--	0	0	--	0	0	--
261	Source	--	--	--	--	--	--	--	--	--	--	--	--	--	--	--	--	--	--	--	--	--	--	--	--	--	--	--	--	0	0	0	0	0	0	0	0	0	0	0	0	0	0	0	0	0	0	0	0
262	Finished	--	--	--	--	--	--	--	--	--	--	--	--	--	--	--	--	--	--	--	--	--	--	--	--	--	--	--	--	0	0	0	0	0	0	0	0	0	0	0	0	0	0	0	0	0	0	0	0
262	Source	--	--	--	--	--	--	--	--	--	--	--	--	--	--	--	--	--	--	--	--	--	--	--	--	--	--	--	--	0	0	0	0	0	0	0	0	0	0	0	0	0	0	0	0	0	0	0	0
263	Finished	--	--	--	--	--	--	--	--	--	--	--	--	--	--	--	--	--	--	--	--	--	--	--	--	--	--	--	--	0	0	0	0	0	0	0	0	0	0	0	0	0	0	0	0	0	0	0	0
263	Source	--	--	--	--	--	--	--	--	--	--	--	--	--	--	--	--	--	--	--	--	--	--	--	--	--	--	--	--	0	0	0	0	0	0	0	0	0	0	0	0	0	0	0	0	0	0	0	0
264	Finished	--	--	--	--	--	--	--	--	--	--	--	--	--	--	--	--	--	--	--	--	--	--	--	--	--	--	--	--	0	0	0	0	0	0	0	0	0	0	0	0	0	0	0	0	0	0	0	0
264	Source	--	--	--	--	--	--	--	--	--	--	--	--	--	--	--	--	--	--	--	--	--	--	--	--	--	--	--	--	0	0	0	0	0	0	0	0	0	0	0	0	0	0	0	0	0	0	0	0
300	Source/Finished	0	0	0	0	0	0	0	0	0	--	--	0	--	--	0	--	0	0.000618	--	0	0	0	0	0	0	1.2e-05	0	0	--	--	--	--	--	--	--	--	--	--	--	--	--	0	--	--	--	--	--	--
301	Finished	0	0	--	0	0	0	0	0	0	--	--	0	--	--	0	--	0	0	--	0	0.0209	0	0	0	0	0	0	0	--	--	--	--	--	--	--	--	--	--	--	--	--	0	--	--	--	--	--	--
301	Source	0	0	0	0	0	0	0	0	0	--	--	0	--	--	0	--	0	0	--	0	0	0	0	0	0	0	0	0	--	--	--	--	--	--	--	--	--	--	--	--	--	0	--	--	--	--	--	--
302	Source/Finished	0	0	0	0	0	0	0	0	0	--	--	0	--	--	0	--	0	0	--	0	0	0	0	0	0	0	0	0	--	--	--	--	--	--	--	--	--	--	--	--	--	0	--	--	--	--	--	--
303	Finished	0	0	0	0	0	0	0	0.000167	0	--	--	0	--	--	0	--	0	0	--	0	0.000721	0	0	0	0	0	0	0	--	--	--	--	--	--	--	--	--	--	--	--	--	0	--	--	--	--	--	--
303	Source	0	7.6e-06	0	0	0	0	0	0	0	--	--	0	--	--	0	--	0	0	--	0	0	0	0	0	0	0	0	0	--	--	--	--	--	--	--	--	--	--	--	--	--	0	--	--	--	--	--	--
304	Finished	0	0	--	0	0	0	0	0	0.000327	--	--	0.000494	--	--	0	--	0	0	--	0	0.00593	0	0	0	0	0.000319	0.000853	0.0115	--	--	--	--	--	--	--	--	--	--	--	--	--	0	--	--	--	--	--	--
304	Source	0	0	0	0	0	0	0	0	0	--	--	0	--	--	0	--	0	0	--	0	0	0	0	0	0	0	0	0	--	--	--	--	--	--	--	--	--	--	--	--	--	0	--	--	--	--	--	--
305	Finished	0	0	--	0	0	0	0	0	0	--	--	0	--	--	0	--	0	0	--	0	0.00563	0	0	0	0	0	0	0	--	--	--	--	--	--	--	--	--	--	--	--	--	0	--	--	--	--	--	--
305	Source	0	0	0	0	0	0	0	0	0	--	--	0	--	--	0	--	0	0	--	0	0	0	0	0	0	0	0	0	--	--	--	--	--	--	--	--	--	--	--	--	--	0	--	--	--	--	--	--
306	Finished	0	0	0	0	0	0	0	0	0	--	--	0	--	--	0	--	0	0	--	0	8.18e-05	0	0	0	0	0	0	0	--	--	--	--	--	--	--	--	--	--	--	--	--	0	--	--	--	--	--	--
306	Source	0	0	0	0	0	0	0	0	0	--	--	0	--	--	0	--	0	0	--	0	0	0	0	0	0	0	0	0	--	--	--	--	--	--	--	--	--	--	--	--	--	0	--	--	--	--	--	--
307	Source/Finished	0	0	0	0	0	0	0	0	0	--	--	0	--	--	0	--	0	0	--	0	0	9.26e-05	0	0.000245	0	0	0	0	--	--	--	--	--	--	--	--	--	--	--	--	--	0	--	--	--	--	--	--
308	Finished	0	0	0	0	0	--	0	0	0	--	--	0	--	--	0	--	0	0	--	0	0	0	0	0	0	0	0	0	--	--	--	--	--	--	--	--	--	--	--	--	--	0	--	--	--	--	--	--
308	Source	0	0	0	0	0	--	0	0	0	--	--	0	--	--	0	--	0	0	--	0	0	0	0	0	0	0	0	0	--	--	--	--	--	--	--	--	--	--	--	--	--	0	--	--	--	--	--	--
309	Finished	0	1.52e-05	0	0	0	0	0	0	0	--	--	0	--	--	0	--	0	0	--	0	0.0001381	0	0	0	0	0	0	0	--	--	--	--	--	--	--	--	--	--	--	--	--	0	--	--	--	--	--	--
309	Source	0	0	0	0	0	0	0	0	0	--	--	0	--	--	0	--	0	0	--	0	0	0	0	0	0	0	0	0	--	--	--	--	--	--	--	--	--	--	--	--	--	0	--	--	--	--	--	--
310	Finished	0	0	0	0	0	0	0	0	0	--	--	--	--	--	0	--	0	0	--	0	0.00311	0	0	0	0	0	0	0	--	--	--	--	--	--	--	--	--	--	--	--	--	0	--	--	--	--	--	--
310	Source	0	0	0	0	0	0	0	0	0	--	--	--	--	--	0	--	0	0	--	0	0	0	0	0	0	0	0	0	--	--	--	--	--	--	--	--	--	--	--	--	--	0	--	--	--	--	--	--
311	Finished	0	0	0	2.004e-06	0	0	0	0	0	--	--	0	--	--	0	--	0	0	--	0	0.00752	0	0	0	0	0	0	0	--	--	--	--	--	--	--	--	--	--	--	--	--	0	--	--	--	--	--	--
311	Source	0	0	0	0	0	0	0	0	0	--	--	0	--	--	0	--	0	0	--	0	0	0	0	0	0	0	0	0	--	--	--	--	--	--	--	--	--	--	--	--	--	0	--	--	--	--	--	--
312	Finished	0	0	0	0	0	--	0	0	0	--	--	0	--	--	0	--	0	0	--	0	0.000736	0	0	0	0	0	0	0	--	--	--	--	--	--	--	--	--	--	--	--	--	0	--	--	--	--	--	--
312	Source	0	0	0	0	0	--	0	0	0	--	--	0	--	--	0	--	0	0	--	0	0	0	0	0	0	0	0	0	--	--	--	--	--	--	--	--	--	--	--	--	--	0	--	--	--	--	--	--
313	Finished	0	0	--	0	--	0	0	0	0	--	--	0	--	--	0	--	0	0	--	0	0.00367	0	0	0	0	0	0	0	--	--	--	--	--	--	--	--	--	--	--	--	--	0	--	--	--	--	--	--
313	Source	0	0	0	0	0	0	0	0	0	--	--	0	--	--	0	--	0	0	--	0	0	0	0	0	0	0	0	0	--	--	--	--	--	--	--	--	--	--	--	--	--	0	--	--	--	--	--	--
314	Finished	0	0	0	0	0	0	0	0	0	--	--	--	--	--	0	--	0	0	--	0	0.0011	0	0	0	0	0	0	0	--	--	--	--	--	--	--	--	--	--	--	--	--	0	--	--	--	--	--	--
314	Source	0	0	0	0	0	0	0	0	0	--	--	--	--	--	0	--	0	0	--	0	1.02e-05	0	0	0	0	0	0	0	--	--	--	--	--	--	--	--	--	--	--	--	--	0	--	--	--	--	--	--
315	Finished	0	0	0	0	0	0	0	0	0	--	--	0	--	--	0	--	0	0	--	0	0	0	0	0	0	0	0	0	--	--	--	--	--	--	--	--	--	--	--	--	--	0	--	--	--	--	--	--
315	Source	0	0	0	0	0	0	0	0	0	--	--	0	--	--	0	--	0	0.000822	--	0	0	0	0	0	0	0	0	0	--	--	--	--	--	--	--	--	--	--	--	--	--	0	--	--	--	--	--	--
316	Finished	0	0	0	0	0	0	0	0	0	--	--	--	--	--	0	--	0	0	--	0	0.004874	0	0	0	0	0	0	0	--	--	--	--	--	--	--	--	--	--	--	--	--	0	--	--	--	--	--	--
316	Source	0	0	0	0	0	0	0	0	0	--	--	0	--	--	0	--	0	0	--	0	0	0	0	0	0	0	0	0	--	--	--	--	--	--	--	--	--	--	--	--	--	0	--	--	--	--	--	--
317	Finished	0	0	0	0	0	0	0	0	0	--	--	0	--	--	0	--	0	0	--	0	0.00207	0	0	0	0	0	0	0	--	--	--	--	--	--	--	--	--	--	--	--	--	0	--	--	--	--	--	--
317	Source	0	0	0	6.03e-06	0	0	0	0	0	--	--	0	--	--	0	--	0	0	--	0	5.11e-06	0	0	0	0	0	0	0	--	--	--	--	--	--	--	--	--	--	--	--	--	0	--	--	--	--	--	--
318	Finished	0	0	0	0	0	0	0	0	0	--	--	0	--	--	0	--	0	0	--	0	1.02e-05	0	0	0	0	0	0	0	--	--	--	--	--	--	--	--	--	--	--	--	--	0	--	--	--	--	--	--
318	Source	0	0	0	0	0	0	0	0	0	--	--	0	--	--	0	--	0	0.000694	--	0	0	0	0	0	0	0	0	0	--	--	--	--	--	--	--	--	--	--	--	--	--	0	--	--	--	--	--	--
319	Finished	0	0	0	0	0	0	0	0	0	--	--	0	--	--	0	--	0	0	--	0	0.00117	0	0	0	0	0	0	0	--	--	--	--	--	--	--	--	--	--	--	--	--	0	--	--	--	--	--	--
319	Source	0	0	0	0	0	0	0	0	0	--	--	0	--	--	0	--	0	0	--	0	0	0	0	0	0	0	0	0	--	--	--	--	--	--	--	--	--	--	--	--	--	0	--	--	--	--	--	--
320	Source/Finished	0	0	0	0	0	0	0	0	0	--	--	0	--	--	0	--	0	0	--	0	5.11e-06	0	0	0	0	0	0	0	--	--	--	--	--	--	--	--	--	--	--	--	--	0	--	--	--	--	--	--
321	Finished	0	0	0	0	0	--	0	0	0	--	--	0	--	--	0	--	0	0	--	0	0.00987	0	0	0	0	0	0.000142	0	--	--	--	--	--	--	--	--	--	--	--	--	--	0	--	--	--	--	--	--
321	Source	0	0	0	0	0	--	0	0	0	--	--	0	--	--	7.5e-05	--	0	0	--	0	0	0	0	0	0	0	0.000142	0	--	--	--	--	--	--	--	--	--	--	--	--	--	0	--	--	--	--	--	--
350	Finished	--	--	--	--	--	--	--	--	--	0	0	0	0	0	--	0	--	--	--	--	--	--	--	--	--	--	--	--	--	--	--	--	--	--	--	--	--	--	--	--	--	--	--	--	--	--	--	--
350	Source	--	--	--	--	--	--	--	--	--	0	0	0	0	0	--	0	--	--	--	--	--	--	--	--	--	--	--	--	--	--	--	--	--	--	--	--	--	--	--	--	--	--	--	--	--	--	--	--
351	Finished	--	--	--	--	--	--	--	--	--	0	0	0	0	0	--	0	--	--	--	--	--	--	--	--	--	--	--	--	--	--	--	--	--	--	--	--	--	--	--	--	--	--	--	--	--	--	--	--
351	Source	--	--	--	--	--	--	--	--	--	0	0	0	0	0	--	0	--	--	--	--	--	--	--	--	--	--	--	--	--	--	--	--	--	--	--	--	--	--	--	--	--	--	--	--	--	--	--	--
352	Finished	--	--	--	--	--	--	--	--	--	0	0	0	0	0	--	0	--	--	--	--	--	--	--	--	--	--	--	--	--	--	--	--	--	--	--	--	--	--	--	--	--	--	--	--	--	--	--	--
352	Source	--	--	--	--	--	--	--	--	--	0	0	0	0	0	--	0	--	--	--	--	--	--	--	--	--	--	--	--	--	--	--	--	--	--	--	--	--	--	--	--	--	--	--	--	--	--	--	--
353	Finished	--	--	--	--	--	--	--	--	--	0	0	0	0	0	--	0	--	--	--	--	--	--	--	--	--	--	--	--	--	--	--	--	--	--	--	--	--	--	--	--	--	--	--	--	--	--	--	--
353	Source	--	--	--	--	--	--	--	--	--	0	0	0	0	0	--	0	--	--	--	--	--	--	--	--	--	--	--	--	--	--	--	--	--	--	--	--	--	--	--	--	--	--	--	--	--	--	--	--
354	Finished	--	--	--	--	--	--	--	--	--	0	0	0	0	0	--	0	--	--	--	--	--	--	--	--	--	--	--	--	--	--	--	--	--	--	--	--	--	--	--	--	--	--	--	--	--	--	--	--
354	Source	--	--	--	--	--	--	--	--	--	0	0	0	0	0	--	0	--	--	--	--	--	--	--	--	--	--	--	--	--	--	--	--	--	--	--	--	--	--	--	--	--	--	--	--	--	--	--	--
355	Finished	--	--	--	--	--	--	--	--	--	0	0	0	0	0	--	0	--	--	--	--	--	--	--	--	--	--	--	--	--	--	--	--	--	--	--	--	--	--	--	--	--	--	--	--	--	--	--	--
355	Source	--	--	--	--	--	--	--	--	--	0	0	0	0	0	--	0	--	--	--	--	--	--	--	--	--	--	--	--	--	--	--	--	--	--	--	--	--	--	--	--	--	--	--	--	--	--	--	--
356	Finished	--	--	--	--	--	--	--	--	--	0	0	0	0	0	--	0	--	--	--	--	--	--	--	--	--	--	--	--	--	--	--	--	--	--	--	--	--	--	--	--	--	--	--	--	--	--	--	--
356	Source	--	--	--	--	--	--	--	--	--	0	0	0	0	0	--	0	--	--	--	--	--	--	--	--	--	--	--	--	--	--	--	--	--	--	--	--	--	--	--	--	--	--	--	--	--	--	--	--
357	Finished	--	--	--	--	--	--	--	--	--	0	0	0	0	0	--	0	--	--	--	--	--	--	--	--	--	--	--	--	--	--	--	--	--	--	--	--	--	--	--	--	--	--	--	--	--	--	--	--
357	Source	--	--	--	--	--	--	--	--	--	0	0	0	0	0	--	0	--	--	--	--	--	--	--	--	--	--	--	--	--	--	--	--	--	--	--	--	--	--	--	--	--	--	--	--	--	--	--	--
358	Finished	--	--	--	--	--	--	--	--	--	0	0	0	0	0	--	0	--	--	--	--	--	--	--	--	--	--	--	--	--	--	--	--	--	--	--	--	--	--	--	--	--	--	--	--	--	--	--	--
358	Source	--	--	--	--	--	--	--	--	--	0	0	0	0	0	--	0	--	--	--	--	--	--	--	--	--	--	--	--	--	--	--	--	--	--	--	--	--	--	--	--	--	--	--	--	--	--	--	--
359	Finished	--	--	--	--	--	--	--	--	--	0	0	0	0	0	--	0	--	--	--	--	--	--	--	--	--	--	--	--	--	--	--	--	--	--	--	--	--	--	--	--	--	--	--	--	--	--	--	--
359	Source	--	--	--	--	--	--	--	--	--	0	0	0	0	0	--	0	--	--	--	--	--	--	--	--	--	--	--	--	--	--	--	--	--	--	--	--	--	--	--	--	--	--	--	--	--	--	--	--
360	Finished	--	--	--	--	--	--	--	--	--	0	0	0	0	0	--	0.000498	--	--	--	--	--	--	--	--	--	--	--	--	--	--	--	--	--	--	--	--	--	--	--	--	--	--	--	--	--	--	--	--
360	Source	--	--	--	--	--	--	--	--	--	0	0	0	0	0	--	0	--	--	--	--	--	--	--	--	--	--	--	--	--	--	--	--	--	--	--	--	--	--	--	--	--	--	--	--	--	--	--	--
361	Finished	--	--	--	--	--	--	--	--	--	0	0	0	0	0	--	0	--	--	--	--	--	--	--	--	--	--	--	--	--	--	--	--	--	--	--	--	--	--	--	--	--	--	--	--	--	--	--	--
361	Source	--	--	--	--	--	--	--	--	--	0	0	0	0	0	--	0	--	--	--	--	--	--	--	--	--	--	--	--	--	--	--	--	--	--	--	--	--	--	--	--	--	--	--	--	--	--	--	--
362	Finished	--	--	--	--	--	--	--	--	--	0	0	0	0	0	--	0	--	--	--	--	--	--	--	--	--	--	--	--	--	--	--	--	--	--	--	--	--	--	--	--	--	--	--	--	--	--	--	--
362	Source	--	--	--	--	--	--	--	--	--	0	0	0	0	0	--	0	--	--	--	--	--	--	--	--	--	--	--	--	--	--	--	--	--	--	--	--	--	--	--	--	--	--	--	--	--	--	--	--
363	Finished	--	--	--	--	--	--	--	--	--	0	0	0	0	0	--	0	--	--	--	--	--	--	--	--	--	--	--	--	--	--	--	--	--	--	--	--	--	--	--	--	--	--	--	--	--	--	--	--
363	Source	--	--	--	--	--	--	--	--	--	0	0	0	0	0	--	0	--	--	--	--	--	--	--	--	--	--	--	--	--	--	--	--	--	--	--	--	--	--	--	--	--	--	--	--	--	--	--	--
364	Finished	--	--	--	--	--	--	--	--	--	0	0	0	0	0	--	0	--	--	--	--	--	--	--	--	--	--	--	--	--	--	--	--	--	--	--	--	--	--	--	--	--	--	--	--	--	--	--	--
364	Source	--	--	--	--	--	--	--	--	--	0	0	0	0	0	--	0	--	--	--	--	--	--	--	--	--	--	--	--	--	--	--	--	--	--	--	--	--	--	--	--	--	--	--	--	--	--	--	--
400	Finished	0	0	0	0	0	0	0	0	0	--	--	0	--	--	0	--		0	--	0	0.000481	0	0	0	0	0	0	0	0	0	0	2.42e-07	0	2.41e-06	0	0	0	1.57e-06	0	0	0	0	1.59e-05	0	0	0	0	0
400	Source	0	0	0	0	0	0	0	0	0	--	--	0	--	--	0	--	0	0	--	0	0	0	0	0	0	0	0	0	1.79e-07	0	0	5.69e-07	0	5.29e-06	0	0	0	0	0	0	0	0	0	0	0	0	0	0
401	Finished	0	0	3.72e-06	0	0	0	0	0	0	--	--	0	--	--	0	--	5.92e-07	0	--	0	0.000726	0	0	0	0	0	0	0	0	0	0	0	2.84e-06	0	0	0	0	0	0	0	0	0	0	0	0	0	0	0
401	Source	0	0	2.27e-06	0	0	0	0	0	0	--	--	0	--	--	0	--	6.02e-07	0	--	0	0	0	0	0	0	0	0	0	0	0	0	0	5.44e-06	0	0	0	0	0	0	0	0	0	0	0	0	0	0	0
402	Finished	0	0	0	0	0	0	0	0	0	--	--	0	--	--	0	--	0	0	--	0	0	0	0	0	0	0	0	0	0	0	0	0	0	0	0	0	0	0	0	0	0	0	2.5e-05	0	0	0	0	0
402	Source	0	0	0	0	0	0	0	0	0	--	--	0	--	--	0	--	0	0	--	0	0	0	0	0	0	0	0	0	0	0	0	0	0	0	0	0	0	0	0	0	0	0	2.45e-05	0	0	0	0	0
403	Finished	0	0	6.48e-07	0	0	0	0	0	0	--	--	0	--	--	0	--	0	0	--	0	0	0	0	0	0	0	0	0	0	0	0	0	0	0	0	0	0	0	0	0	0	0	0	0	0	0	0	0
403	Source	0	0	0	0	0	0	0	0	0	--	--	0	--	--	0	--	0	0	--	0	0	0	0	0	0	0	0	0	0	0	0	0	0	0	0	0	0	0	0	0	0	0	0	0	0	0	0	0
404	Finished	0	0	0	0	0	--	0	0	0	--	--	0	--	--	0	--	0	0	--	0	0	0	0	0	0	0	0	0	0	0	0	0	0	0	0	0	0	0	0	0	0	0	0.000105	0	0	0	0	0
404	Source	0	0	0	0	0	--	0	0	0	--	--	0	--	--	0	--	0	0.000757	--	0	0	0	0	0	0	0	0	0	0	0	0	0	0	3.9e-06	0	0	0	0	0	0	0	0	9.94e-05	0	0	0	0	0
405	Finished	0	0	0	0	0	--	0	0	0	--	--	0	--	--	0	--	0	0	--	0	0.0115	0	0	0	0	0	0	0	0	0	0	0	--	0	0	0	0	0	0	--	0	--	0	0	0	0	0	0
405	Source	0	0	0	0	0	--	0	0	0	--	--	0	--	--	0	--	0	0	--	0	0	0	0	0	0	0	0	0	0	0	0	0	0	0	0	0	0	0	0	0	0	0	0	0	0	0	0	0
406	Finished	0	0	0	0	0	0	0	0	0	--	--	0	--	--	0	--	0	0	--	0	0	0	0	0	0	0	0	0	0	0	0	0	0	0	0	0	0	0	0	0	0	0	0	0	0	0	0	0
406	Source	0	0	0	0	0	0	0	0	0	--	--	0	--	--	0	--	0	0	--	0	0	0	0	0	0	0	0	0	0	0	0	0	0	0	0	0	0	0	0	0	0	0	0	0	0	0	0	0
407	Finished	0	0	0	0	--	0	0	0	0	--	--	--	--	--	0	--	0	0	--	0	0.00322	0	0	0	0	0	0	0	0	0	0	0	--	0	2.94e-06	0	0	0	0	--	--	--	1.69e-05	0	--	0	0	--
407	Source	1.27e-05	0	0	0	0	0	0	0	0	--	--	--	--	--	0	--	0	0	--	0	0.00322	0	0	0	0	0	0	0	0	0	0	0	0	7.66e-06	0	0	0	0	0	0	0	0	1.44e-05	0	0	0	0	0
[truncated: 53 more columns]

[truncated: 1 more sheets: TableS10_guidance value summary]
